# Supplementary material for: Identification of potential microRNAs and KEGG pathways in denervation muscle atrophy based on meta-analysis
Source: Sci Rep. 2021 Jun 30;11:13560. doi: 10.1038/s41598-021-92489-1 (PMC8245453; doi:10.1038/s41598-021-92489-1)
Supplement: Supplementary file 1 — Supplementary Table S1. [file 41598_2021_92489_MOESM1_ESM.xlsx]

## Sheet: Table S1
Title	Identification of potential microRNAs and KEGG pathways in denervation muscle atrophy based on meta-analysis
Authors	Xinyi Gu
Authors	Bo Jin
Authors	Zhidan Qi
Authors	Xiaofeng Yin
TableS1: List of differentially expressed genes in denervation muscle atrophy by meta-analysis. Red highlighted up-regulated genes, and green highlighted down-regulated genes.
gene_name	gene annotation	gene_location
Zdhhc24	zinc finger, DHHC domain containing 24	chr19:4878671-4885397
Krt8	keratin 8	chr15:101996710-102004342
Krt18	keratin 18	chr15:102028215-102032026
Psmb3	proteasome (prosome, macropain) subunit, beta type 3	chr11:97703398-97713500
Mycl	v-myc avian myelocytomatosis viral oncogene lung carcinoma derived	chr4:122995651-123002485
Chrnd	cholinergic receptor, nicotinic, delta polypeptide	chr1:87190636-87200070
S100a8	S100 calcium binding protein A8 (calgranulin A)	chr3:90668977-90670035
Runx1	runt related transcription factor 1	chr16:92601465-92826149
Scn5a	sodium channel, voltage-gated, type V, alpha	chr9:119483407-119579016
Ttyh1	tweety family member 1	chr7:4119529-4136708
Ribc1	RIB43A domain with coiled-coils 1	chrX:152004581-152016295
AW551984	expressed sequence AW551984	chr9:39587395-39604403
Musk	muscle, skeletal, receptor tyrosine kinase	chr4:58285959-58374303
Plekha5	pleckstrin homology domain containing, family A member 5	chr6:140424053-140597110
Rrad	Ras-related associated with diabetes	chr8:104628065-104631321
Baalc	brain and acute leukemia, cytoplasmic	chr15:38933141-38949405
Ankrd1	ankyrin repeat domain 1 (cardiac muscle)	chr19:36111964-36119844
Myod1	myogenic differentiation 1	chr7:46376473-46379092
Dusp4	dual specificity phosphatase 4	chr8:34807296-34819894
Myh8	myosin, heavy polypeptide 8, skeletal muscle, perinatal	chr11:67277123-67308634
Cpne2	copine II	chr8:94532989-94570529
Slpi	secretory leukocyte peptidase inhibitor	chr2:164354069-164389095
Chrna1	cholinergic receptor, nicotinic, alpha polypeptide 1 (muscle)	chr2:73563214-73580338
Klhl5	kelch-like 5	chr5:65107538-65168188
Insl6	insulin-like 6	chr19:29321343-29325356
Emb	embigin	chr13:117218700-117274098
Ttc9	tetratricopeptide repeat domain 9	chr12:81631368-81664941
Nabp1	nucleic acid binding protein 1	chr1:51469487-51478425
Cdkn1a	cyclin-dependent kinase inhibitor 1A (P21)	chr17:29090978-29100722
Cd84	CD84 antigen	chr1:171839696-171890718
Kcne1l	potassium voltage-gated channel, Isk-related family, member 1-like, pseudogene	chrX:142304751-142306294
Aif1l	allograft inflammatory factor 1-like	chr2:31950138-31973442
Kcnk5	potassium channel, subfamily K, member 5	chr14:20140057-20181782
Gadd45a	growth arrest and DNA-damage-inducible 45 alpha	chr6:67035095-67080654
Myog	myogenin	chr1:134289988-134292548
Stac2	SH3 and cysteine rich domain 2	chr11:98036622-98053462
Tmem229b	transmembrane protein 229B	chr12:78961794-79007627
Id2	inhibitor of DNA binding 2	chr12:25093800-25096092
Kcnn3	potassium intermediate/small conductance calcium-activated channel, subfamily N, member 3	chr3:89520163-89667761
Cul7	cullin 7	chr17:46650336-46664364
Tead4	TEA domain family member 4	chr6:128224287-128300823
Hamp2	hepcidin antimicrobial peptide 2	chr7:30922388-30924681
Dupd1	dual specificity phosphatase and pro isomerase domain containing 1	chr14:21676581-21714576
Uchl1	ubiquitin carboxy-terminal hydrolase L1	chr5:66676090-66687234
Ncam1	neural cell adhesion molecule 1	chr9:49502135-49798925
Zfp593	zinc finger protein 593	chr4:134243288-134245869
Ankrd10	ankyrin repeat domain 10	chr8:11611582-11635754
Tekt1	tektin 1	chr11:72344721-72362442
Gldn	gliomedin	chr9:54286485-54341786
Lpin2	lipin 2	chr17:71183555-71249817
Cyr61	cysteine rich protein 61	chr3:145646975-145649981
Fez1	fasciculation and elongation protein zeta 1 (zygin I)	chr9:36821938-36878924
Sik1	salt inducible kinase 1	chr17:31844247-31855792
Scx	scleraxis	chr15:76380512-76477269
Xpo4	exportin 4	chr14:57581001-57665430
Pvr	poliovirus receptor	chr7:19903577-19921160
Fam13c	family with sequence similarity 13, member C	chr10:70440667-70655965
Lmod2	leiomodin 2 (cardiac)	chr6:24597761-24605414
Myl12a	myosin, light chain 12A, regulatory, non-sarcomeric	chr17:70993655-71002878
Atoh8	atonal bHLH transcription factor 8	chr6:72206176-72235577
Cdyl	chromodomain protein, Y chromosome-like	chr13:35659861-35874064
Ifitm6	interferon induced transmembrane protein 6	chr7:141015811-141016892
Dlgap4	discs, large homolog-associated protein 4 (Drosophila)	chr2:156613704-156764363
Eda2r	ectodysplasin A2 receptor	chrX:97333839-97377216
Samd8	sterile alpha motif domain containing 8	chr14:21750530-21798725
Tgfb1	transforming growth factor, beta 1	chr7:25687001-25705077
Olig1	oligodendrocyte transcription factor 1	chr16:91269771-91271933
Rin1	Ras and Rab interactor 1	chr19:5050807-5057071
Ugcg	UDP-glucose ceramide glucosyltransferase	chr4:59189256-59222833
Hip1r	huntingtin interacting protein 1 related	chr5:123973627-124032270
Junb	jun B proto-oncogene	chr8:84976908-84978748
Primpol	primase and polymerase (DNA-directed)	chr8:46552059-46617200
Anxa4	annexin A4	chr6:86733488-86793584
Map1b	microtubule-associated protein 1B	chr13:99421463-99516602
Hdac4	histone deacetylase 4	chr1:91928778-92180341
Rrm2	ribonucleotide reductase M2	chr12:24708240-24714146
Mfsd7a	major facilitator superfamily domain containing 7A	chr5:108441053-108448891
Atf3	activating transcription factor 3	chr1:191170295-191218039
Arfgap3	ADP-ribosylation factor GTPase activating protein 3	chr15:83299739-83350247
Tmem158	transmembrane protein 158	chr9:123259057-123260789
Cat	catalase	chr2:103453848-103485160
Tmem100	transmembrane protein 100	chr11:90030347-90036508
Sesn3	sestrin 3	chr9:14276300-14326138
Gramd1b	GRAM domain containing 1B	chr9:40293232-40531383
Dnajb6	DnaJ heat shock protein family (Hsp40) member B6	chr5:29735636-29818134
Qsox1	quiescin Q6 sulfhydryl oxidase 1	chr1:155778157-155812889
Peg3	paternally expressed 3	chr7:6703891-6730421
Tgif1	TGFB-induced factor homeobox 1	chr17:70844204-70853546
Dync1li1	dynein cytoplasmic 1 light intermediate chain 1	chr9:114688789-114724302
Chrna9	cholinergic receptor, nicotinic, alpha polypeptide 9	chr5:65934920-65977326
Serpinb1a	serine (or cysteine) peptidase inhibitor, clade B, member 1a	chr13:32823382-32870892
Cd82	CD82 antigen	chr2:93419110-93463140
Arpp21	cyclic AMP-regulated phosphoprotein, 21	chr9:112065090-112236020
Csrp3	cysteine and glycine-rich protein 3	chr7:48830397-48848051
Gdnf	glial cell line derived neurotrophic factor	chr15:7811010-7837575
Ccdc136	coiled-coil domain containing 136	chr6:29396629-29426994
Hn1	hematological and neurological expressed sequence 1	chr11:115497352-115514387
Ltbp3	latent transforming growth factor beta binding protein 3	chr19:5740903-5771401
Tubb6	tubulin, beta 6 class V	chr18:67390716-67402748
Mt3	metallothionein 3	chr8:94152606-94154148
Cdk5r1	cyclin-dependent kinase 5, regulatory subunit 1 (p35)	chr11:80477022-80481184
Arhgef2	rho/rac guanine nucleotide exchange factor (GEF) 2	chr3:88607790-88648052
Lmna	lamin A	chr3:88481147-88509956
Impdh1	inosine 5'-phosphate dehydrogenase 1	chr6:29200433-29216364
Dusp2	dual specificity phosphatase 2	chr2:127336158-127338376
Myl4	myosin, light polypeptide 4	chr11:104550662-104595753
Rb1	retinoblastoma 1	chr14:73123036-73325822
Fbxw17	F-box and WD-40 domain protein 17	chr13:50417863-50433769
Spp1	secreted phosphoprotein 1	chr5:104435117-104441050
Slc9a7	solute carrier family 9 (sodium/hydrogen exchanger), member 7	chrX:20105754-20291807
Myf6	myogenic factor 6	chr10:107492859-107494729
Maged1	melanoma antigen, family D, 1	chrX:94535473-94542143
Panx1	pannexin 1	chr9:15005160-15045478
Lrrn1	leucine rich repeat protein 1, neuronal	chr6:107529767-107570214
Tnfrsf22	tumor necrosis factor receptor superfamily, member 22	chr7:143634805-143649661
Acsl6	acyl-CoA synthetase long-chain family member 6	chr11:54303797-54364756
Prss46	protease, serine 46	chr9:110844505-110856522
Chrd	chordin	chr16:20725157-20742384
Zfp346	zinc finger protein 346	chr13:55105313-55134825
Npr3	natriuretic peptide receptor 3	chr15:11839895-11905674
Lgals3	lectin, galactose binding, soluble 3	chr14:47367750-47386160
Camk2d	calcium/calmodulin-dependent protein kinase II, delta	chr3:126596950-126846326
Tbc1d1	TBC1 domain family, member 1	chr5:64156304-64351486
Mknk2	MAP kinase-interacting serine/threonine kinase 2	chr10:80665326-80678112
Sh3bp2	SH3-domain binding protein 2	chr5:34525837-34563641
Rufy3	RUN and FYVE domain containing 3	chr5:88565039-88651392
Akt2	thymoma viral proto-oncogene 2	chr7:27591551-27640826
Gramd1a	GRAM domain containing 1A	chr7:31130126-31155896
Hes6	hairy and enhancer of split 6	chr1:91411482-91413222
Kremen1	kringle containing transmembrane protein 1	chr11:5191551-5261558
Spg21	spastic paraplegia 21 homolog (human)	chr9:65460936-65488470
Chrnb1	cholinergic receptor, nicotinic, beta polypeptide 1 (muscle)	chr11:69784035-69795943
Soat1	sterol O-acyltransferase 1	chr1:156424524-156474331
Mtss1l	metastasis suppressor 1-like	chr8:110721475-110741400
Ccl8	chemokine (C-C motif) ligand 8	chr11:82115184-82116799
Itpkc	inositol 1,4,5-trisphosphate 3-kinase C	chr7:27187006-27228628
Jun	jun proto-oncogene	chr4:95049033-95167318
Cyld	CYLD lysine 63 deubiquitinase	chr8:88697027-88751945
Tlr4	toll-like receptor 4	chr4:66827583-66930284
Mustn1	musculoskeletal, embryonic nuclear protein 1	chr14:30879256-30881608
Nckap1l	NCK associated protein 1 like	chr15:103453824-103498800
Serpinb6a	serine (or cysteine) peptidase inhibitor, clade B, member 6a	chr13:33917917-34035170
Ttll1	tubulin tyrosine ligase-like 1	chr15:83483771-83510893
Bbc3	BCL2 binding component 3	chr7:16309615-16318205
Lbh	limb-bud and heart	chr17:72918304-72941942
Ost4	oligosaccharyltransferase complex subunit 4 (non-catalytic)	chr5:30888693-30907788
Spsb1	splA/ryanodine receptor domain and SOCS box containing 1	chr4:149896282-149955043
Tec	tec protein tyrosine kinase	chr5:72755715-72868459
Tubg2	tubulin, gamma 2	chr11:101155906-101161787
Lyplal1	lysophospholipase-like 1	chr1:186087730-186117310
Pik3r3	phosphatidylinositol 3 kinase, regulatory subunit, polypeptide 3 (p55)	chr4:116221617-116303056
Myo10	myosin X	chr15:25622524-25813673
Mcm6	minichromosome maintenance complex component 6	chr1:128331589-128359664
Trit1	tRNA isopentenyltransferase 1	chr4:123016596-123054949
Ttll12	tubulin tyrosine ligase-like family, member 12	chr15:83575643-83595157
Trp63	transformation related protein 63	chr16:25683762-25892102
Ass1	argininosuccinate synthetase 1	chr2:31470206-31520672
Ehd4	EH-domain containing 4	chr2:120089174-120154606
Elmo3	engulfment and cell motility 3	chr8:105305600-105310623
Sox9	SRY (sex determining region Y)-box 9	chr11:112782223-112787760
Hlx	H2.0-like homeobox	chr1:184727139-184732619
Mdm2	transformed mouse 3T3 cell double minute 2	chr10:117688887-117710758
Adcy2	adenylate cyclase 2	chr13:68620042-68999541
Spag5	sperm associated antigen 5	chr11:78301528-78322457
Impa2	inositol (myo)-1(or 4)-monophosphatase 2	chr18:67289252-67319146
Eef1a1	eukaryotic translation elongation factor 1 alpha 1	chr9:78478448-78489151
Obfc1	oligonucleotide/oligosaccharide-binding fold containing 1	chr19:47501032-47537507
Abhd17c	abhydrolase domain containing 17C	chr7:84109355-84151893
Aox1	aldehyde oxidase 1	chr1:58029930-58106413
Tnfrsf12a	tumor necrosis factor receptor superfamily, member 12a	chr17:23675446-23677449
Aebp2	AE binding protein 2	chr6:140622662-140678472
Snx7	sorting nexin 7	chr3:117781646-117868936
Zap70	zeta-chain (TCR) associated protein kinase	chr1:36761797-36782818
Sap30	sin3 associated polypeptide	chr8:57482706-57487860
Car13	carbonic anhydrase 13	chr3:14641726-14663002
Rhoc	ras homolog family member C	chr3:104788374-104794459
Htatip2	HIV-1 Tat interactive protein 2	chr7:49759105-49773999
Ankrd2	ankyrin repeat domain 2 (stretch responsive muscle)	chr19:42036037-42045110
Pstpip1	proline-serine-threonine phosphatase-interacting protein 1	chr9:56089961-56128888
Psmd11	proteasome (prosome, macropain) 26S subunit, non-ATPase, 11	chr11:80428622-80473248
C1galt1	core 1 synthase, glycoprotein-N-acetylgalactosamine 3-beta-galactosyltransferase, 1	chr6:7844841-7875687
Mapre3	microtubule-associated protein, RP/EB family, member 3	chr5:30814640-30866106
Atp6v1a	ATPase, H+ transporting, lysosomal V1 subunit A	chr16:44085401-44139705
Riok3	RIO kinase 3	chr18:12128849-12157367
Ophn1	oligophrenin 1	chrX:98554276-98890985
Mvp	major vault protein	chr7:126986859-127014621
Thumpd3	THUMP domain containing 3	chr6:113046224-113077333
Tubb2b	tubulin, beta 2B class IIB	chr13:34127007-34130354
Tgfbr1	transforming growth factor, beta receptor I	chr4:47353221-47414931
Neurl1a	neuralized E3 ubiquitin protein ligase 1A	chr19:47178819-47259440
Adprhl1	ADP-ribosylhydrolase like 1	chr8:13221662-13254162
Nup93	nucleoporin 93	chr8:94214596-94315066
Zfyve16	zinc finger, FYVE domain containing 16	chr13:92487107-92530868
Me2	malic enzyme 2, NAD(+)-dependent, mitochondrial	chr18:73770039-73815392
Dera	deoxyribose-phosphate aldolase (putative)	chr6:137754555-137857340
Igfbp5	insulin-like growth factor binding protein 5	chr1:72857931-72874884
Snx13	sorting nexin 13	chr12:35047188-35147469
Trafd1	TRAF type zinc finger domain containing 1	chr5:121371724-121393465
Stbd1	starch binding domain 1	chr5:92603040-92606579
Kcnq5	potassium voltage-gated channel, subfamily Q, member 5	chr1:21398402-21962530
Hgs	HGF-regulated tyrosine kinase substrate	chr11:120467634-120483984
Tmem9	transmembrane protein 9	chr1:136008149-136035342
Scamp5	secretory carrier membrane protein 5	chr9:57441327-57468024
Itgb5	integrin beta 5	chr16:33829664-33949153
P2rx5	purinergic receptor P2X, ligand-gated ion channel, 5	chr11:73157799-73172685
Pcgf3	polycomb group ring finger 3	chr5:108461231-108506976
Irgm1	immunity-related GTPase family M member 1	chr11:48865244-48882834
Rras	related RAS viral (r-ras) oncogene	chr7:45018006-45021644
Nfkb2	nuclear factor of kappa light polypeptide gene enhancer in B cells 2, p49/p100	chr19:46304736-46327156
Ptprd	protein tyrosine phosphatase, receptor type, D	chr4:75941237-76594299
Cyb5r3	cytochrome b5 reductase 3	chr15:83153493-83172592
Psmc1	protease (prosome, macropain) 26S subunit, ATPase 1	chr12:100110185-100123364
Actr1b	ARP1 actin-related protein 1B, centractin beta	chr1:36698113-36714422
Murc	muscle-related coiled-coil protein	chr4:48663513-48673502
Ubtd1	ubiquitin domain containing 1	chr19:41981762-42034641
Fam214b	family with sequence similarity 214, member B	chr4:43032413-43053253
Tnfrsf23	tumor necrosis factor receptor superfamily, member 23	chr7:143667613-143685872
Slc16a9	solute carrier family 16 (monocarboxylic acid transporters), member 9	chr10:70245099-70285968
Creld1	cysteine-rich with EGF-like domains 1	chr6:113483296-113493338
Mmp23	matrix metallopeptidase 23	chr4:155650654-155653384
Serf1	small EDRK-rich factor 1	chr13:100107996-100114571
Tulp4	tubby like protein 4	chr17:6106478-6251128
Nrcam	neuronal cell adhesion molecule	chr12:44328884-44601846
Dcun1d4	DCN1, defective in cullin neddylation 1, domain containing 4 (S. cerevisiae)	chr5:73480999-73560794
Vars	valyl-tRNA synthetase	chr17:35000986-35016322
Bhlhb9	basic helix-loop-helix domain containing, class B9	chrX:135885850-135891081
Nxn	nucleoredoxin	chr11:76257197-76399140
Ccdc130	coiled-coil domain containing 130	chr8:84257794-84270380
Rab13	RAB13, member RAS oncogene family	chr3:90213694-90226385
Igdcc4	immunoglobulin superfamily, DCC subclass, member 4	chr9:65101485-65137940
Nploc4	NPL4 homolog, ubiquitin recognition factor	chr11:120380369-120437708
Tgfb3	transforming growth factor, beta 3	chr12:86056743-86079041
Ece2	endothelin converting enzyme 2	chr16:20611592-20646485
Zfc3h1	zinc finger, C3H1-type containing	chr10:115384958-115432772
Pkp2	plakophilin 2	chr16:16213317-16272712
Smim7	small integral membrane protein 7	chr8:72565187-72571088
Ppfibp1	PTPRF interacting protein, binding protein 1 (liprin beta 1)	chr6:146888486-147032025
Ahcy	S-adenosylhomocysteine hydrolase	chr2:155059309-155074497
Dapk2	death-associated protein kinase 2	chr9:66158222-66272242
Trmt10a	tRNA methyltransferase 10A	chr3:138143447-138159821
Tnfrsf1a	tumor necrosis factor receptor superfamily, member 1a	chr6:125349450-125362484
Dysf	dysferlin	chr6:84008589-84211060
Uhrf1bp1l	UHRF1 (ICBP90) binding protein 1-like	chr10:89744990-89819869
Tulp3	tubby-like protein 3	chr6:128321160-128355851
Uck2	uridine-cytidine kinase 2	chr1:167222882-167285320
Pum3	pumilio RNA-binding family member 3	chr19:27388701-27429820
Nubp1	nucleotide binding protein 1	chr16:10411947-10447362
Eif4a1	eukaryotic translation initiation factor 4A1	chr11:69666935-69672317
Rab31	RAB31, member RAS oncogene family	chr17:65651725-65772752
Ltbr	lymphotoxin B receptor	chr6:125306570-125313885
Ppme1	protein phosphatase methylesterase 1	chr7:100326736-100371896
Wrap73	WD repeat containing, antisense to Trp73	chr4:154142371-154156816
Arl6ip5	ADP-ribosylation factor-like 6 interacting protein 5	chr6:97210688-97233315
Bre	brain and reproductive organ-expressed protein	chr5:31697683-32084962
Sirpa	signal-regulatory protein alpha	chr2:129592838-129632228
Tmem205	transmembrane protein 205	chr9:21921009-21935872
Ctss	cathepsin S	chr3:95526785-95556403
Esd	esterase D/formylglutathione hydrolase	chr14:74732296-74750765
Srxn1	sulfiredoxin 1 homolog (S. cerevisiae)	chr2:152105523-152111376
Pon2	paraoxonase 2	chr6:5264146-5298455
Slc15a4	solute carrier family 15, member 4	chr5:127595663-127709374
Grina	glutamate receptor, ionotropic, N-methyl D-aspartate-associated protein 1 (glutamate binding)	chr15:76246806-76249904
Slc4a3	solute carrier family 4 (anion exchanger), member 3	chr1:75546265-75562172
Tlr6	toll-like receptor 6	chr5:64952030-64960097
Ets2	E26 avian leukemia oncogene 2, 3' domain	chr16:95702074-95721051
Hook2	hook microtubule tethering protein 2	chr8:84990594-85003364
Gars	glycyl-tRNA synthetase	chr6:55038006-55079500
Ptrh1	peptidyl-tRNA hydrolase 1 homolog	chr2:32775785-32784428
Mid2	midline 2	chrX:140664598-140767715
Edem2	ER degradation enhancer, mannosidase alpha-like 2	chr2:155701676-155729475
Ddx54	DEAD (Asp-Glu-Ala-Asp) box polypeptide 54	chr5:120612738-120634235
Slc25a24	solute carrier family 25 (mitochondrial carrier, phosphate carrier), member 24	chr3:109123148-109168457
Pld3	phospholipase D family, member 3	chr7:27531999-27553218
Snx10	sorting nexin 10	chr6:51523900-51590679
Aldh3b1	aldehyde dehydrogenase 3 family, member B1	chr19:3913492-3929761
Lgmn	legumain	chr12:102394083-102439813
Mef2a	myocyte enhancer factor 2A	chr7:67231162-67372858
Relb	avian reticuloendotheliosis viral (v-rel) oncogene related B	chr7:19606216-19629438
Vav1	vav 1 oncogene	chr17:57279099-57328031
Tnfrsf21	tumor necrosis factor receptor superfamily, member 21	chr17:43016554-43089188
Hspb1	heat shock protein 1	chr5:135887918-135889563
Casp3	caspase 3	chr8:46617448-46638706
Ppp4c	protein phosphatase 4, catalytic subunit	chr7:126785865-126792496
Map1lc3a	microtubule-associated protein 1 light chain 3 alpha	chr2:155276296-155278073
Sbno2	strawberry notch homolog 2 (Drosophila)	chr10:80057415-80102698
Prkx	protein kinase, X-linked	chrX:77761410-77796278
Fam192a	family with sequence similarity 192, member A	chr8:94574942-94601726
Zpr1	ZPR1 zinc finger	chr9:46273063-46282643
Fbxo30	F-box protein 30	chr10:11281329-11298052
Fhl2	four and a half LIM domains 2	chr1:43123073-43196984
Prune	prune exopolyphosphatase	chr3:95253673-95282076
Hprt	hypoxanthine guanine phosphoribosyl transferase	chrX:52988136-53021659
Ranbp9	RAN binding protein 9	chr13:43398375-43480973
Supt3	suppressor of Ty 3	chr17:44604000-45119290
Trim11	tripartite motif-containing 11	chr11:58978092-58991458
Ivns1abp	influenza virus NS1A binding protein	chr1:151344476-151364422
Slc44a1	solute carrier family 44, member 1	chr4:53440412-53622478
Asl	argininosuccinate lyase	chr5:130011257-130029247
Cwf19l2	CWF19-like 2, cell cycle control (S. pombe)	chr9:3404084-3479236
Med25	mediator complex subunit 25	chr7:44879390-44892397
Lacc1	laccase (multicopper oxidoreductase) domain containing 1	chr14:77024199-77036641
Prmt1	protein arginine N-methyltransferase 1	chr7:44976755-44986420
Uso1	USO1 vesicle docking factor	chr5:92137937-92202798
Slc9a3r1	solute carrier family 9 (sodium/hydrogen exchanger), member 3 regulator 1	chr11:115163340-115181181
Get4	golgi to ER traffic protein 4	chr5:139252323-139270051
Rhbdd2	rhomboid domain containing 2	chr5:135632617-135646376
Mt2	metallothionein 2	chr8:94172617-94173567
Hsf4	heat shock transcription factor 4	chr8:105269800-105275845
Usp14	ubiquitin specific peptidase 14	chr18:9958179-10030141
Med15	mediator complex subunit 15	chr16:17651220-17722930
Vps45	vacuolar protein sorting 45	chr3:95999831-96058466
Ddb1	damage specific DNA binding protein 1	chr19:10605624-10629813
Fibp	fibroblast growth factor (acidic) intracellular binding protein	chr19:5460606-5465052
Minpp1	multiple inositol polyphosphate histidine phosphatase 1	chr19:32485768-32515370
Atxn10	ataxin 10	chr15:85336380-85463836
Rspry1	ring finger and SPRY domain containing 1	chr8:94601954-94660275
Ppp1r27	protein phosphatase 1, regulatory subunit 27	chr11:120549978-120551132
Abhd4	abhydrolase domain containing 4	chr14:54254187-54270637
Nelfe	negative elongation factor complex member E, Rdbp	chr17:34850390-34856372
Lgals1	lectin, galactose binding, soluble 1	chr15:78926724-78930465
Rras2	related RAS viral (r-ras) oncogene 2	chr7:114046784-114117781
Bola2	bolA-like 2 (E. coli)	chr7:126689467-126697058
Hmox1	heme oxygenase 1	chr8:75093590-75100596
Bax	BCL2-associated X protein	chr7:45461694-45466898
Psmc3	proteasome (prosome, macropain) 26S subunit, ATPase 3	chr2:91054008-91070417
Actr1a	ARP1 actin-related protein 1A, centractin alpha	chr19:46376813-46395735
Il20rb	interleukin 20 receptor beta	chr9:100457718-100486788
Slamf9	SLAM family member 9	chr1:172475357-172478575
Cenpj	centromere protein J	chr14:56526760-56571846
Lsm6	LSM6 homolog, U6 small nuclear RNA and mRNA degradation associated	chr8:78804864-78821140
Tspo	translocator protein	chr15:83563572-83574201
Tlr2	toll-like receptor 2	chr3:83836271-83841767
9530068E07Rik	RIKEN cDNA 9530068E07 gene	chr11:52396427-52408728
Gusb	glucuronidase, beta	chr5:129989010-130003049
Msantd3	Myb/SANT-like DNA-binding domain containing 3	chr4:48539934-48561919
Gpx1	glutathione peroxidase 1	chr9:108339053-108340343
Spred1	sprouty protein with EVH-1 domain 1, related sequence	chr2:117121373-117182279
Prep	prolyl endopeptidase	chr10:45067205-45158997
Nsmce1	NSE1 homolog, SMC5-SMC6 complex component	chr7:125467639-125491596
Eif3d	eukaryotic translation initiation factor 3, subunit D	chr15:77958997-77970824
Rit1	Ras-like without CAAX 1	chr3:88716837-88729727
Ift43	intraflagellar transport 43	chr12:86082560-86162458
Mid1ip1	Mid1 interacting protein 1 (gastrulation specific G12-like (zebrafish))	chrX:10715018-10719690
Pkig	protein kinase inhibitor, gamma	chr2:163658385-163726158
Ssu72	Ssu72 RNA polymerase II CTD phosphatase homolog (yeast)	chr4:155704799-155733879
Pomp	proteasome maturation protein	chr5:147860460-147876456
Prepl	prolyl endopeptidase-like	chr17:85028346-85090267
Psmd8	proteasome (prosome, macropain) 26S subunit, non-ATPase, 8	chr7:29174187-29180701
Lox	lysyl oxidase	chr18:52516068-52529867
Dnttip1	deoxynucleotidyltransferase, terminal, interacting protein 1	chr2:164745982-164768607
Pgls	6-phosphogluconolactonase	chr8:71592175-71596269
Nfkbiz	nuclear factor of kappa light polypeptide gene enhancer in B cells inhibitor, zeta	chr16:55811374-55838899
Eif4e2	eukaryotic translation initiation factor 4E member 2	chr1:87213913-87240488
Tnc	tenascin C	chr4:63959784-64047015
Ccdc181	coiled-coil domain containing 181	chr1:164275584-164287847
Ftsj3	FtsJ RNA methyltransferase homolog 3 (E. coli)	chr11:106249141-106256079
Cacng1	calcium channel, voltage-dependent, gamma subunit 1	chr11:107703217-107716522
Eif1a	eukaryotic translation initiation factor 1A	chr18:46597703-46610225
Snd1	staphylococcal nuclease and tudor domain containing 1	chr6:28475138-28935162
Gtpbp4	GTP binding protein 4	chr13:8972070-8996017
Ddt	D-dopachrome tautomerase	chr10:75771229-75781414
Ak2	adenylate kinase 2	chr4:128993223-129011529
Srp14	signal recognition particle 14	chr2:118475849-118479711
Ctps	cytidine 5'-triphosphate synthase	chr4:120539867-120570276
Otulin	OTU deubiquitinase with linear linkage specificity	chr15:27605918-27630693
Eif3l	eukaryotic translation initiation factor 3, subunit L	chr15:79075222-79094400
Sfrp1	secreted frizzled-related protein 1	chr8:23411501-23449632
Psmc4	proteasome (prosome, macropain) 26S subunit, ATPase, 4	chr7:28041706-28050101
Ifi35	interferon-induced protein 35	chr11:101448406-101458698
Mpp5	membrane protein, palmitoylated 5 (MAGUK p55 subfamily member 5)	chr12:78748946-78840711
Tmem38b	transmembrane protein 38B	chr4:53826044-53862019
Use1	unconventional SNARE in the ER 1 homolog (S. cerevisiae)	chr8:71366847-71369732
Pdlim3	PDZ and LIM domain 3	chr8:45885484-45919546
Arl2bp	ADP-ribosylation factor-like 2 binding protein	chr8:94666754-94674417
Rps9	ribosomal protein S9	chr7:3703992-3706897
Fhl1	four and a half LIM domains 1	chrX:56731786-56793346
Eif6	eukaryotic translation initiation factor 6	chr2:155819831-155826925
Tmbim4	transmembrane BAX inhibitor motif containing 4	chr10:120141647-120224917
Psmc5	protease (prosome, macropain) 26S subunit, ATPase 5	chr11:106256153-106263120
Laptm5	lysosomal-associated protein transmembrane 5	chr4:130913124-130936141
Psmd4	proteasome (prosome, macropain) 26S subunit, non-ATPase, 4	chr3:95032693-95042614
Tbcb	tubulin folding cofactor B	chr7:30224130-30233390
Dars	aspartyl-tRNA synthetase	chr1:128363706-128417368
1810043G02Rik	RIKEN cDNA 1810043G02 gene	chr10:77978523-77986905
Il17ra	interleukin 17 receptor A	chr6:120463246-120487559
Serinc2	serine incorporator 2	chr4:130253494-130279205
Cstb	cystatin B	chr10:78425669-78427619
Hspb8	heat shock protein 8	chr5:116408490-116422864
Snap47	synaptosomal-associated protein, 47	chr11:59407133-59458473
Arf6	ADP-ribosylation factor 6	chr12:69371834-69375979
Pdpn	podoplanin	chr4:143267430-143299564
Lyrm2	LYR motif containing 2	chr4:32800252-32801383
Lpxn	leupaxin	chr19:12798605-12833807
Mmp3	matrix metallopeptidase 3	chr9:7445821-7455972
Psmb5	proteasome (prosome, macropain) subunit, beta type 5	chr14:54614119-54617995
Psmb4	proteasome (prosome, macropain) subunit, beta type 4	chr3:94884092-94886961
Cct3	chaperonin containing Tcp1, subunit 3 (gamma)	chr3:88297115-88321767
Plk4	polo-like kinase 4	chr3:40800018-40816883
Gpnmb	glycoprotein (transmembrane) nmb	chr6:49036614-49070929
Cetn3	centrin 3	chr13:81778772-81797143
Copz2	coatomer protein complex, subunit zeta 2	chr11:96849875-96861203
Syap1	synapse associated protein 1	chrX:162857056-162888447
Chuk	conserved helix-loop-helix ubiquitous kinase	chr19:44073334-44107480
Eif4ebp1	eukaryotic translation initiation factor 4E binding protein 1	chr8:27260326-27275656
Arpp19	cAMP-regulated phosphoprotein 19	chr9:75037613-75060313
Utp11l	UTP11-like, U3 small nucleolar ribonucleoprotein, (yeast)	chr4:124678159-124693600
Eif3g	eukaryotic translation initiation factor 3, subunit G	chr9:20894351-20898600
Cox19	cytochrome c oxidase assembly protein 19	chr5:139336188-139351418
Itm2b	integral membrane protein 2B	chr14:73362230-73385271
Hpgd	hydroxyprostaglandin dehydrogenase 15 (NAD)	chr8:56294551-56321046
3110040N11Rik	RIKEN cDNA 3110040N11 gene	chr7:81782181-81789478
Pstpip2	proline-serine-threonine phosphatase-interacting protein 2	chr18:77793258-77882007
Rad23b	RAD23 homolog B, nucleotide excision repair protein	chr4:55350042-55392237
Bcap29	B cell receptor associated protein 29	chr12:31595353-31634658
Psma4	proteasome (prosome, macropain) subunit, alpha type 4	chr9:54950229-54958030
Nipsnap3b	nipsnap homolog 3B (C. elegans)	chr4:53011879-53022060
Psmd14	proteasome (prosome, macropain) 26S subunit, non-ATPase, 14	chr2:61711693-61800376
Psma7	proteasome (prosome, macropain) subunit, alpha type 7	chr2:180036373-180042433
Rps8	ribosomal protein S8	chr4:117153826-117156243
Polb	polymerase (DNA directed), beta	chr8:22628118-22653437
Rps27l	ribosomal protein S27-like	chr9:66946085-66949514
Rpl34	ribosomal protein L34	chr3:130726830-130730398
Hexa	hexosaminidase A	chr9:59539666-59565105
Clptm1l	CLPTM1-like	chr13:73604001-73620639
Rps20	ribosomal protein S20	chr4:3831333-3835665
Tbc1d20	TBC1 domain family, member 20	chr2:152293827-152313996
Edf1	endothelial differentiation-related factor 1	chr2:25557846-25562082
Rpl23	ribosomal protein L23	chr11:97777526-97782437
Rpl35a	ribosomal protein L35A	chr16:32914099-33127695
Atf4	activating transcription factor 4	chr15:80255183-80257540
Pgm2	phosphoglucomutase 2	chr4:99929413-99987294
Pgam2	phosphoglycerate mutase 2	chr11:5801639-5803733
Lamb2	laminin, beta 2	chr9:108479735-108490530
D5Ertd579e	DNA segment, Chr 5, ERATO Doi 579, expressed	chr5:36490603-36696024
Ndufb8	NADH dehydrogenase (ubiquinone) 1 beta subcomplex 8	chr19:44516956-44555440
Acta2	actin, alpha 2, smooth muscle, aorta	chr19:34241089-34255336
Satb1	special AT-rich sequence binding protein 1	chr17:51736186-51833290
Tab2	TGF-beta activated kinase 1/MAP3K7 binding protein 2	chr10:7905652-7956230
Aplp2	amyloid beta (A4) precursor-like protein 2	chr9:31149556-31211815
Vgll2	vestigial like family member 2	chr10:52022501-52028471
Nfyb	nuclear transcription factor-Y beta	chr10:82748700-82764144
Ppm1b	protein phosphatase 1B, magnesium dependent, beta isoform	chr17:84954966-85023991
Myom1	myomesin 1	chr17:71019520-71126856
Arhgef6	Rac/Cdc42 guanine nucleotide exchange factor (GEF) 6	chrX:57231484-57338729
Ndrg1	N-myc downstream regulated gene 1	chr15:66929320-66969640
1700025G04Rik	RIKEN cDNA 1700025G04 gene	chr1:151875418-152090125
Ppp3cb	protein phosphatase 3, catalytic subunit, beta isoform	chr14:20499363-20618354
Tmem109	transmembrane protein 109	chr19:10870659-10882001
Gpd2	glycerol phosphate dehydrogenase 2, mitochondrial	chr2:57236226-57370719
Fabp3	fatty acid binding protein 3, muscle and heart	chr4:130308161-130359943
Prkag1	protein kinase, AMP-activated, gamma 1 non-catalytic subunit	chr15:98803781-98831508
Pgp	phosphoglycolate phosphatase	chr17:24470472-24471591
Adcy9	adenylate cyclase 9	chr16:4287528-4420498
Kif1b	kinesin family member 1B	chr4:149176318-149307692
Afap1l1	actin filament associated protein 1-like 1	chr18:61726432-61786702
Echs1	enoyl Coenzyme A hydratase, short chain, 1, mitochondrial	chr7:140105709-140116476
Mlxipl	MLX interacting protein-like	chr5:135106901-135138382
Numb	numb homolog (Drosophila)	chr12:83794033-83921934
Ppt2	palmitoyl-protein thioesterase 2	chr17:34616661-34628510
Arap3	ArfGAP with RhoGAP domain, ankyrin repeat and PH domain 3	chr18:37972623-37997574
Ptrf	polymerase I and transcript release factor	chr11:100956732-100970887
D10Jhu81e	DNA segment, Chr 10, Johns Hopkins University 81 expressed	chr10:78162066-78169768
Cyth1	cytohesin 1	chr11:118132018-118248592
Tpp1	tripeptidyl peptidase I	chr7:105744846-105752207
Pias2	protein inhibitor of activated STAT 2	chr18:77065207-77155708
Rtn4	reticulon 4	chr11:29692946-30026033
Ndufv1	NADH dehydrogenase (ubiquinone) flavoprotein 1	chr19:4007496-4012806
Gapdh	glyceraldehyde-3-phosphate dehydrogenase	chr6:125161852-125166467
Hdac5	histone deacetylase 5	chr11:102194431-102230166
Unc119b	unc-119 lipid binding chaperone B	chr5:115122549-115134975
Llgl2	lethal giant larvae homolog 2 (Drosophila)	chr11:115824048-115855780
Acadvl	acyl-Coenzyme A dehydrogenase, very long chain	chr11:70000594-70015408
Trak1	trafficking protein, kinesin binding 1	chr9:121366957-121474916
Ank	progressive ankylosis	chr15:27466676-27594909
Narf	nuclear prelamin A recognition factor	chr11:121237252-121255856
Pink1	PTEN induced putative kinase 1	chr4:138313408-138326307
Mfn1	mitofusin 1	chr3:32529464-32579239
Oma1	OMA1 zinc metallopeptidase	chr4:103313811-103366443
Alg2	asparagine-linked glycosylation 2 (alpha-1,3-mannosyltransferase)	chr4:47469832-47474333
Nfib	nuclear factor I/B	chr4:82290172-82705750
Slc40a1	solute carrier family 40 (iron-regulated transporter), member 1	chr1:45908067-45926519
Adssl1	adenylosuccinate synthetase like 1	chr12:112620044-112641354
Ethe1	ethylmalonic encephalopathy 1	chr7:24583837-24608925
Zfhx3	zinc finger homeobox 3	chr8:108703099-108961630
Ccdc50	coiled-coil domain containing 50	chr16:27388868-27452218
Gcnt2	glucosaminyl (N-acetyl) transferase 2, I-branching enzyme	chr13:40859767-40960891
Patl1	protein associated with topoisomerase II homolog 1 (yeast)	chr19:11912398-11945096
Znrf1	zinc and ring finger 1	chr8:111536096-111626030
Scn1b	sodium channel, voltage-gated, type I, beta	chr7:31116524-31126945
Gucy1a3	guanylate cyclase 1, soluble, alpha 3	chr3:82092426-82145787
Ppp1r3c	protein phosphatase 1, regulatory (inhibitor) subunit 3C	chr19:36731736-36736653
Krba1	KRAB-A domain containing 1	chr6:48395585-48419545
Ndufc1	NADH dehydrogenase (ubiquinone) 1, subcomplex unknown, 1	chr3:51404676-51408988
Atp1b2	ATPase, Na+/K+ transporting, beta 2 polypeptide	chr11:69599735-69605829
Ivd	isovaleryl coenzyme A dehydrogenase	chr2:118861953-118882909
Aqp1	aquaporin 1	chr6:55336431-55348555
Uqcrc2	ubiquinol cytochrome c reductase core protein 2	chr7:120635175-120670343
Cyp2d22	cytochrome P450, family 2, subfamily d, polypeptide 22	chr15:82370527-82380260
Smyd1	SET and MYND domain containing 1	chr6:71213939-71322233
Pcnt	pericentrin (kendrin)	chr10:76351253-76442912
Sdhc	succinate dehydrogenase complex, subunit C, integral membrane protein	chr1:171127164-171150603
Itfg2	integrin alpha FG-GAP repeat containing 2	chr6:128409443-128424931
Rgs5	regulator of G-protein signaling 5	chr1:169655500-169695813
Mcf2l	mcf.2 transforming sequence-like	chr8:12873805-13020905
Cox8b	cytochrome c oxidase subunit VIIIb	chr7:140898942-140900446
Zfp467	zinc finger protein 467	chr6:48427696-48445825
Xpr1	xenotropic and polytropic retrovirus receptor 1	chr1:155275700-155417415
Lbx1	ladybird homeobox homolog 1 (Drosophila)	chr19:45232683-45254412
G3bp2	GTPase activating protein (SH3 domain) binding protein 2	chr5:92052145-92083719
Ptprb	protein tyrosine phosphatase, receptor type, B	chr10:116301373-116389538
Ppp2r5a	protein phosphatase 2, regulatory subunit B', alpha	chr1:191351974-191397041
C130074G19Rik	RIKEN cDNA C130074G19 gene	chr1:184871925-184883218
Apmap	adipocyte plasma membrane associated protein	chr2:150583079-150608567
Zfp768	zinc finger protein 768	chr7:127342794-127345589
Zranb3	zinc finger, RAN-binding domain containing 3	chr1:127954183-128103001
P2rx6	purinergic receptor P2X, ligand-gated ion channel, 6	chr16:17561884-17572011
Ddit4l	DNA-damage-inducible transcript 4-like	chr3:137623671-137628333
Cnst	consortin, connexin sorting protein	chr1:179546369-179627478
Gucy1b3	guanylate cyclase 1, soluble, beta 3	chr3:82032005-82074689
Tmem143	transmembrane protein 143	chr7:45896940-45917413
Nudt19	nudix (nucleoside diphosphate linked moiety X)-type motif 19	chr7:35547184-35556304
Idh3b	isocitrate dehydrogenase 3 (NAD+) beta	chr2:130274429-130284547
Cd93	CD93 antigen	chr2:148436639-148443563
Tob2	transducer of ERBB2, 2	chr15:81848269-81858326
Atp1b1	ATPase, Na+/K+ transporting, beta 1 polypeptide	chr1:164307671-164458355
Gpr157	G protein-coupled receptor 157	chr4:150087364-150105927
Fitm2	fat storage-inducing transmembrane protein 2	chr2:163466378-163473005
Jph1	junctophilin 1	chr1:16994937-17097889
Asb2	ankyrin repeat and SOCS box-containing 2	chr12:103321141-103356001
Mmrn2	multimerin 2	chr14:34375503-34404287
Ppm1a	protein phosphatase 1A, magnesium dependent, alpha isoform	chr12:72761210-72794940
6330408A02Rik	RIKEN cDNA 6330408A02 gene	chr7:13258966-13311425
Rgma	repulsive guidance molecule family member A	chr7:73316252-73419899
Hspa12b	heat shock protein 12B	chr2:131127279-131146321
Ttyh2	tweety family member 2	chr11:114675430-114720977
E2f6	E2F transcription factor 6	chr12:16810964-16826743
Gys1	glycogen synthase 1, muscle	chr7:45420819-45456619
Timp3	tissue inhibitor of metalloproteinase 3	chr10:86055124-86498882
Epdr1	ependymin related protein 1 (zebrafish)	chr13:19591708-19619830
Ltbp4	latent transforming growth factor beta binding protein 4	chr7:27305135-27337692
Mapk9	mitogen-activated protein kinase 9	chr11:49846750-49886421
Mpnd	MPN domain containing	chr17:56005710-56036637
Acot7	acyl-CoA thioesterase 7	chr4:152178133-152271855
Dusp8	dual specificity phosphatase 8	chr7:142079489-142095843
Ppm1l	protein phosphatase 1 (formerly 2C)-like	chr3:69316860-69560802
Atp5a1	ATP synthase, H+ transporting, mitochondrial F1 complex, alpha subunit 1	chr18:77773728-77782869
Fxyd1	FXYD domain-containing ion transport regulator 1	chr7:31051677-31055708
Gng5	guanine nucleotide binding protein (G protein), gamma 5	chr3:146499806-146505572
Ctdnep1	CTD nuclear envelope phosphatase 1	chr11:69968223-69990601
Rfng	RFNG O-fucosylpeptide 3-beta-N-acetylglucosaminyltransferase	chr11:120780747-120784207
Robo4	roundabout guidance receptor 4	chr9:37401896-37414023
Exd2	exonuclease 3'-5' domain containing 2	chr12:80463094-80498135
Arhgef15	Rho guanine nucleotide exchange factor (GEF) 15	chr11:68943154-68957480
Adcy4	adenylate cyclase 4	chr14:55769057-55784042
Mtus1	mitochondrial tumor suppressor 1	chr8:40990913-41133726
Ablim2	actin-binding LIM protein 2	chr5:35757879-35884973
Otub2	OTU domain, ubiquitin aldehyde binding 2	chr12:103388681-103406350
P2ry2	purinergic receptor P2Y, G-protein coupled 2	chr7:100996571-101011991
Bckdhb	branched chain ketoacid dehydrogenase E1, beta polypeptide	chr9:83925144-84124240
Rbfa	ribosome binding factor A	chr18:80192264-80200658
Gpr146	G protein-coupled receptor 146	chr5:139359738-139460527
2510009E07Rik	RIKEN cDNA 2510009E07 gene	chr16:21649044-21694665
Dock4	dedicator of cytokinesis 4	chr12:40446052-40846486
Coq9	coenzyme Q9	chr8:94819817-94854895
Kank4	KN motif and ankyrin repeat domains 4	chr4:98754897-98817537
Ampd1	adenosine monophosphate deaminase 1	chr3:103074013-103099720
Fkbp4	FK506 binding protein 4	chr6:128430102-128438677
Jam2	junction adhesion molecule 2	chr16:84774122-84825928
Oxct1	3-oxoacid CoA transferase 1	chr15:4026382-4155344
Pick1	protein interacting with C kinase 1	chr15:79229172-79256674
Aco2	aconitase 2, mitochondrial	chr15:81872308-81926213
Mfsd3	major facilitator superfamily domain containing 3	chr15:76701541-76710559
Ndufa9	NADH dehydrogenase (ubiquinone) 1 alpha subcomplex, 9	chr6:126821720-126849125
Cd200	CD200 antigen	chr16:45382134-45409053
Ech1	enoyl coenzyme A hydratase 1, peroxisomal	chr7:28825216-28832247
Cs	citrate synthase	chr10:128337831-128362479
Mrpl12	mitochondrial ribosomal protein L12	chr11:120484612-120489065
Rhobtb3	Rho-related BTB domain containing 3	chr13:75869536-75943925
Mmgt1	membrane magnesium transporter 1	chrX:56585511-56598069
Flt1	FMS-like tyrosine kinase 1	chr5:147561603-147726011
Gimap6	GTPase, IMAP family member 6	chr6:48701581-48708225
Phka1	phosphorylase kinase alpha 1	chrX:102513974-102644246
Myl2	myosin, light polypeptide 2, regulatory, cardiac, slow	chr5:122100950-122138062
Nfkbia	nuclear factor of kappa light polypeptide gene enhancer in B cells inhibitor, alpha	chr12:55489410-55492647
Mrpl34	mitochondrial ribosomal protein L34	chr8:71464925-71465752
Cav1	caveolin 1, caveolae protein	chr6:17306334-17341452
Mylk	myosin, light polypeptide kinase	chr16:34784920-35002420
Rgs4	regulator of G-protein signaling 4	chr1:169741476-169747642
Rcan2	regulator of calcineurin 2	chr17:43801850-44039516
Mgll	monoglyceride lipase	chr6:88724411-88828360
2020-03-06	membrane-associated ring finger (C3HC4) 6	chr15:31455898-31531037
Slc25a19	solute carrier family 25 (mitochondrial thiamine pyrophosphate carrier), member 19	chr11:115614177-115628295
Glrx	glutaredoxin	chr13:75839867-75850151
Mfsd8	major facilitator superfamily domain containing 8	chr3:40818102-40846885
Echdc3	enoyl Coenzyme A hydratase domain containing 3	chr2:6188464-6213033
Tspan7	tetraspanin 7	chrX:10485157-10596605
Fbxo9	f-box protein 9	chr9:78081498-78109065
Tnfrsf19	tumor necrosis factor receptor superfamily, member 19	chr14:60963833-61046855
Tmem25	transmembrane protein 25	chr9:44793775-44799307
Ganc	glucosidase, alpha; neutral C	chr2:120404767-120461700
Rtn2	reticulon 2 (Z-band associated protein)	chr7:19282661-19296164
Kcnn1	potassium intermediate/small conductance calcium-activated channel, subfamily N, member 1	chr8:70842048-70857008
Gpihbp1	GPI-anchored HDL-binding protein 1	chr15:75596627-75599481
Cxcl12	chemokine (C-X-C motif) ligand 12	chr6:117168534-117181367
Hoxd9	homeobox D9	chr2:74697726-74700208
Ndufs8	NADH dehydrogenase (ubiquinone) Fe-S protein 8	chr19:3908869-3912717
Sox18	SRY (sex determining region Y)-box 18	chr2:181669835-181671640
Tob1	transducer of ErbB-2.1	chr11:94211453-94215495
Mpc2	mitochondrial pyruvate carrier 2	chr1:165461036-165481214
Decr1	2,4-dienoyl CoA reductase 1, mitochondrial	chr4:15917239-15945507
Mapk14	mitogen-activated protein kinase 14	chr17:28691341-28748404
Stac3	SH3 and cysteine rich domain 3	chr10:127501685-127508823
Serpine2	serine (or cysteine) peptidase inhibitor, clade E, member 2	chr1:79794196-79861180
Synm	synemin, intermediate filament protein	chr7:67730160-67759742
Spr	sepiapterin reductase	chr6:85133677-85137766
Rnf123	ring finger protein 123	chr9:108049241-108085003
Clic5	chloride intracellular channel 5	chr17:44188571-44280168
Fbxo3	F-box protein 3	chr2:103992494-104063240
Sfxn3	sideroflexin 3	chr19:45047575-45056383
Ank1	ankyrin 1, erythroid	chr8:22974843-23150497
Dnajb5	DnaJ heat shock protein family (Hsp40) member B5	chr4:42949813-42959425
Sdhd	succinate dehydrogenase complex, subunit D, integral membrane protein	chr9:50596337-50603849
Uqcrc1	ubiquinol-cytochrome c reductase core protein 1	chr9:108936632-108949623
Cox10	cytochrome c oxidase assembly protein 10	chr11:63962626-64079466
Gstk1	glutathione S-transferase kappa 1	chr6:42245934-42250441
Sdpr	serum deprivation response	chr1:51289125-51302960
Hr	hairless	chr14:70553686-70573548
Slc25a36	solute carrier family 25, member 36	chr9:97074960-97111157
Pank1	pantothenate kinase 1	chr19:34810893-34879455
Srf	serum response factor	chr17:46546838-46556162
Zfp41	zinc finger protein 41	chr15:75616678-75625300
Tigar	Trp53 induced glycolysis repulatory phosphatase	chr6:127085115-127109550
Sorl1	sortilin-related receptor, LDLR class A repeats-containing	chr9:41964719-42124297
Ocrl	oculocerebrorenal syndrome of Lowe	chrX:47912386-47965868
Fgf1	fibroblast growth factor 1	chr18:38676717-39389425
Dnase1l1	deoxyribonuclease 1-like 1	chrX:74273216-74282337
Cyc1	cytochrome c-1	chr15:76343522-76345934
Itgb1bp2	integrin beta 1 binding protein 2	chrX:101449087-101453541
Pfn2	profilin 2	chr3:57841894-57848079
Slc25a11	solute carrier family 25 (mitochondrial carrier oxoglutarate carrier), member 11	chr11:70644195-70651421
Nos3	nitric oxide synthase 3, endothelial cell	chr5:24364809-24392143
Cpt1b	carnitine palmitoyltransferase 1b, muscle	chr15:89416404-89425863
Fhod1	formin homology 2 domain containing 1	chr8:105326353-105347953
Pdk2	pyruvate dehydrogenase kinase, isoenzyme 2	chr11:95026257-95041354
Ric8b	RIC8 guanine nucleotide exchange factor B	chr10:84917615-85016446
Ndufa5	NADH dehydrogenase (ubiquinone) 1 alpha subcomplex, 5	chr6:24518665-24528013
1810011O10Rik	RIKEN cDNA 1810011O10 gene	chr8:24437179-24438984
Rilp	Rab interacting lysosomal protein	chr11:75510093-75513168
Vdac3	voltage-dependent anion channel 3	chr8:22577074-22593813
Rpia	ribose 5-phosphate isomerase A	chr6:70765719-70792232
Acot13	acyl-CoA thioesterase 13	chr13:24817947-24831517
Pex7	peroxisomal biogenesis factor 7	chr10:19859928-19907689
Tek	endothelial-specific receptor tyrosine kinase	chr4:94739288-94874976
Msrb3	methionine sulfoxide reductase B3	chr10:120781095-120899101
Dbt	dihydrolipoamide branched chain transacylase E2	chr3:116513069-116549981
Lace1	lactation elevated 1	chr10:42312584-42478565
Strbp	spermatid perinuclear RNA binding protein	chr2:37569867-37703859
Snrpn	small nuclear ribonucleoprotein N	chr7:59982494-60140219
Ccdc88c	coiled-coil domain containing 88C	chr12:100912699-101028983
Akap1	A kinase (PRKA) anchor protein 1	chr11:88830791-88864586
Ppargc1b	peroxisome proliferative activated receptor, gamma, coactivator 1 beta	chr18:61298135-61400431
Dusp14	dual specificity phosphatase 14	chr11:84048040-84069261
Mdh2	malate dehydrogenase 2, NAD (mitochondrial)	chr5:135778479-135790391
Tfeb	transcription factor EB	chr17:47737029-47792419
Yipf7	Yip1 domain family, member 7	chr5:69516670-69542648
Fzd7	frizzled class receptor 7	chr1:59482423-59486955
Atp8a1	ATPase, aminophospholipid transporter (APLT), class I, type 8A, member 1	chr5:67618139-67847434
Fam73b	family with sequence similarity 73, member B	chr2:30364232-30385521
Fkrp	fukutin related protein	chr7:16809245-16840931
Ccdc28b	coiled coil domain containing 28B	chr4:129619273-129623947
Adgrl4	adhesion G protein-coupled receptor L4	chr3:151437886-151545086
Hrc	histidine rich calcium binding protein	chr7:45335268-45338968
Ephx1	epoxide hydrolase 1, microsomal	chr1:180976209-181020904
Tarsl2	threonyl-tRNA synthetase-like 2	chr7:65644897-65701913
Egfl7	EGF-like domain 7	chr2:26580013-26592684
Kcnj8	potassium inwardly-rectifying channel, subfamily J, member 8	chr6:142564836-142571614
Car14	carbonic anhydrase 14	chr3:95893968-95904691
C1qtnf9	C1q and tumor necrosis factor related protein 9	chr14:60768133-60780869
Sepw1	selenoprotein W, muscle 1	chr7:15917207-15922402
Ccdc3	coiled-coil domain containing 3	chr2:5137775-5230878
Mapkapk2	MAP kinase-activated protein kinase 2	chr1:131053699-131097826
Ebf3	early B cell factor 3	chr7:137193672-137314445
Ndufs2	NADH dehydrogenase (ubiquinone) Fe-S protein 2	chr1:171234852-171260637
Smarca1	SWI/SNF related, matrix associated, actin dependent regulator of chromatin, subfamily a, member 1	chrX:47809367-47892941
Esam	endothelial cell-specific adhesion molecule	chr9:37528077-37538319
Ppm1k	protein phosphatase 1K (PP2C domain containing)	chr6:57506501-57535426
Elovl6	ELOVL family member 6, elongation of long chain fatty acids (yeast)	chr3:129532354-129638495
Ndufs7	NADH dehydrogenase (ubiquinone) Fe-S protein 7	chr10:80249120-80256793
Mlycd	malonyl-CoA decarboxylase	chr8:119394877-119411102
Osbpl6	oxysterol binding protein-like 6	chr2:76406537-76600647
Enoph1	enolase-phosphatase 1	chr5:100039984-100068760
Grb14	growth factor receptor bound protein 14	chr2:64912475-65022782
Pank4	pantothenate kinase 4	chr4:154964122-154980938
Vegfa	vascular endothelial growth factor A	chr17:46016992-46032377
F2rl3	coagulation factor II (thrombin) receptor-like 3	chr8:72761879-72763874
Gnao1	guanine nucleotide binding protein, alpha O	chr8:93809965-93969388
Rab3a	RAB3A, member RAS oncogene family	chr8:70754678-70760921
Capn3	calpain 3	chr2:120463578-120504913
Styx	serine/threonine/tyrosine interaction protein	chr14:45351472-45373585
Rhot2	ras homolog family member T2	chr17:25794570-25985680
Fez2	fasciculation and elongation protein zeta 2 (zygin II)	chr17:78377884-78418131
Pde4a	phosphodiesterase 4A, cAMP specific	chr9:21165713-21213248
Lpin1	lipin 1	chr12:16535668-16589770
Asb4	ankyrin repeat and SOCS box-containing 4	chr6:5383385-5433022
Igfbp6	insulin-like growth factor binding protein 6	chr15:102144361-102149511
Txnip	thioredoxin interacting protein	chr3:96555787-96566801
Tmem65	transmembrane protein 65	chr15:58782268-58823530
Abcd2	ATP-binding cassette, sub-family D (ALD), member 2	chr15:91145883-91191807
Ube2d1	ubiquitin-conjugating enzyme E2D 1	chr10:71254979-71285262
Ano5	anoctamin 5	chr7:51511028-51598709
Abra	actin-binding Rho activating protein	chr15:41865292-41869720
Retsat	retinol saturase (all trans retinol 13,14 reductase)	chr6:72598474-72608425
Plcl2	phospholipase C-like 2	chr17:50509546-50688493
l7Rn6	lethal, Chr 7, Rinchik 6	chr7:89917528-89941199
Gadd45b	growth arrest and DNA-damage-inducible 45 beta	chr10:80930090-80932204
Gpcpd1	glycerophosphocholine phosphodiesterase 1	chr2:132529081-132587729
Phtf2	putative homeodomain transcription factor 2	chr5:20758662-20882124
Icam2	intercellular adhesion molecule 2	chr11:106377655-106388075
Pxmp2	peroxisomal membrane protein 2	chr5:110274281-110286186
Pdlim7	PDZ and LIM domain 7	chr13:55498415-55513676
Ndufa8	NADH dehydrogenase (ubiquinone) 1 alpha subcomplex, 8	chr2:36036325-36049406
Dusp23	dual specificity phosphatase 23	chr1:172630763-172632962
Rpp21	ribonuclease P 21 subunit	chr17:36255666-36258069
Stxbp4	syntaxin binding protein 4	chr11:90476491-90638084
Coa6	cytochrome c oxidase assembly factor 6	chr8:126422500-126425434
Eci1	enoyl-Coenzyme A delta isomerase 1	chr17:24426682-24439316
Tmem56	transmembrane protein 56	chr3:121201760-121283098
Msrb1	methionine sulfoxide reductase B1	chr17:24736641-24742778
Eya1	EYA transcriptional coactivator and phosphatase 1	chr1:14168953-14310235
Kdm8	lysine (K)-specific demethylase 8	chr7:125444675-125462269
Abcb4	ATP-binding cassette, sub-family B (MDR/TAP), member 4	chr5:8893716-8959226
Dcaf4	DDB1 and CUL4 associated factor 4	chr12:83520465-83541988
Acss1	acyl-CoA synthetase short-chain family member 1	chr2:150618104-150668935
Smox	spermine oxidase	chr2:131491495-131525922
Vezf1	vascular endothelial zinc finger 1	chr11:88068278-88084729
Etfdh	electron transferring flavoprotein, dehydrogenase	chr3:79603787-79628863
Hnrnph1	heterogeneous nuclear ribonucleoprotein H1	chr11:50376989-50386528
Tie1	tyrosine kinase with immunoglobulin-like and EGF-like domains 1	chr4:118471190-118490061
Plekhf1	pleckstrin homology domain containing, family F (with FYVE domain) member 1	chr7:38216971-38228016
Lmbr1	limb region 1	chr5:29229801-29378390
Flot2	flotillin 2	chr11:78037930-78060434
Mreg	melanoregulin	chr1:72159441-72212307
Eno3	enolase 3, beta muscle	chr11:70657201-70662513
Ephx2	epoxide hydrolase 2, cytoplasmic	chr14:66084376-66124500
Idh3a	isocitrate dehydrogenase 3 (NAD+) alpha	chr9:54586510-54604661
Cd300lg	CD300 molecule like family member G	chr11:102041508-102055620
Ramp2	receptor (calcitonin) activity modifying protein 2	chr11:101246027-101248250
Txlnb	taxilin beta	chr10:17796255-17845665
Cib2	calcium and integrin binding family member 2	chr9:54538983-54560218
Klhl31	kelch-like 31	chr9:77636499-77660127
Sypl2	synaptophysin-like 2	chr3:108211471-108226648
Hrasls	HRAS-like suppressor	chr16:29209694-29230531
Asb10	ankyrin repeat and SOCS box-containing 10	chr5:24532696-24540978
Egln1	egl-9 family hypoxia-inducible factor 1	chr8:124908595-124949254
2020-03-04	membrane-associated ring finger (C3HC4) 4	chr1:72427111-72536930
Vamp5	vesicle-associated membrane protein 5	chr6:72368793-72380468
Aimp2	aminoacyl tRNA synthetase complex-interacting multifunctional protein 2	chr5:143817787-143909847
Sdhb	succinate dehydrogenase complex, subunit B, iron sulfur (Ip)	chr4:140961202-140979193
Pitpna	phosphatidylinositol transfer protein, alpha	chr11:75588096-75628804
Rhobtb2	Rho-related BTB domain containing 2	chr14:69784989-69805530
Klhdc1	kelch domain containing 1	chr12:69241831-69284632
Agt	angiotensinogen (serpin peptidase inhibitor, clade A, member 8)	chr8:124556533-124569706
Ldha	lactate dehydrogenase A	chr7:46841474-46855627
Sar1b	secretion associated Ras related GTPase 1B	chr11:51763686-51791925
Efhd1	EF hand domain containing 1	chr1:87264362-87310839
Myoz1	myozenin 1	chr14:20649101-20656540
Mrpl42	mitochondrial ribosomal protein L42	chr10:95480805-95501927
Lims2	LIM and senescent cell antigen like domains 2	chr18:31931506-31958619
Tspan8	tetraspanin 8	chr10:115817283-115849893
Vegfc	vascular endothelial growth factor C	chr8:54077531-54186454
Rilpl1	Rab interacting lysosomal protein-like 1	chr5:124493079-124531391
Prkaa2	protein kinase, AMP-activated, alpha 2 catalytic subunit	chr4:105029873-105109890
Klf13	Kruppel-like factor 13	chr7:63886350-63938915
Pygo1	pygopus 1	chr9:72925644-72952181
Pex11a	peroxisomal biogenesis factor 11 alpha	chr7:79735956-79743080
Dlat	dihydrolipoamide S-acetyltransferase (E2 component of pyruvate dehydrogenase complex)	chr9:50634632-50659780
Lpl	lipoprotein lipase	chr8:68880490-68906934
Esrra	estrogen related receptor, alpha	chr19:6906705-6921808
Ociad2	OCIA domain containing 2	chr5:73322198-73341028
Nqo1	NAD(P)H dehydrogenase, quinone 1	chr8:107388224-107403206
Idh3g	isocitrate dehydrogenase 3 (NAD+), gamma	chrX:73778962-73786897
Lynx1	Ly6/neurotoxin 1	chr15:74747851-74753046
Slc47a1	solute carrier family 47, member 1	chr11:61343400-61378345
Lrrc20	leucine rich repeat containing 20	chr10:61475244-61582226
Ak1	adenylate kinase 1	chr2:32621757-32635058
Selenbp1	selenium binding protein 1	chr3:94933055-94944758
Tcea3	transcription elongation factor A (SII), 3	chr4:136247951-136274898
Akr1b10	aldo-keto reductase family 1, member B10 (aldose reductase)	chr6:34384217-34396950
Fndc5	fibronectin type III domain containing 5	chr4:129136998-129144593
Ppargc1a	peroxisome proliferative activated receptor, gamma, coactivator 1 alpha	chr5:51454249-51567726
Enpp2	ectonucleotide pyrophosphatase/phosphodiesterase 2	chr15:54838897-54920146
Vtn	vitronectin	chr11:78499119-78502324
Ifngr2	interferon gamma receptor 2	chr16:91547071-91565169
Pmp22	peripheral myelin protein 22	chr11:63128981-63159547
Calm2	calmodulin 2	chr17:87433411-87446935
Rcsd1	RCSD domain containing 1	chr1:165646515-165709393
Eml1	echinoderm microtubule associated protein like 1	chr12:108410541-108702306
Gpt2	glutamic pyruvate transaminase (alanine aminotransferase) 2	chr8:85492575-85527560
Shisa2	shisa family member 2	chr14:59625280-59631658
Maob	monoamine oxidase B	chrX:16709281-16817366
Nudt4	nudix (nucleoside diphosphate linked moiety X)-type motif 4	chr10:95547006-95564167
Rab7	RAB7, member RAS oncogene family	chr6:87981682-88045270
Podxl2	podocalyxin-like 2	chr6:88842564-88875044
Lrig1	leucine-rich repeats and immunoglobulin-like domains 1	chr6:94500330-94700145
Adamtsl4	ADAMTS-like 4	chr3:95676200-95687917
Plin3	perilipin 3	chr17:56278961-56290511
Klhl21	kelch-like 21	chr4:152008802-152017680
Magix	MAGI family member, X-linked	chrX:7674625-7681089
Slc25a12	solute carrier family 25 (mitochondrial carrier, Aralar), member 12	chr2:71271062-71367749
Rbm38	RNA binding motif protein 38	chr2:173020497-173034734
Slc37a4	solute carrier family 37 (glucose-6-phosphate transporter), member 4	chr9:44398175-44402963
Anks1	ankyrin repeat and SAM domain containing 1	chr17:27909339-28062600
Ache	acetylcholinesterase	chr5:137287518-137294466
Dll4	delta-like 4 (Drosophila)	chr2:119325783-119335962
Pptc7	PTC7 protein phosphatase homolog	chr5:122284364-122354233
Amd1	S-adenosylmethionine decarboxylase 1	chr10:40287457-40302188
Aurka	aurora kinase A	chr2:172356189-172370535
Acadm	acyl-Coenzyme A dehydrogenase, medium chain	chr3:153922356-153944632
Adk	adenosine kinase	chr14:21052573-21448568
Dnph1	2'-deoxynucleoside 5'-phosphate N-hydrolase 1	chr17:46496788-46499618
Tpi1	triosephosphate isomerase 1	chr6:124808660-124814296
Pde7a	phosphodiesterase 7A	chr3:19223107-19311322
Tppp3	tubulin polymerization-promoting protein family member 3	chr8:105467492-105471526
Acaa2	acetyl-Coenzyme A acyltransferase 2 (mitochondrial 3-oxoacyl-Coenzyme A thiolase)	chr18:74779196-74806207
Fam78a	family with sequence similarity 78, member A	chr2:32066866-32083783
Asrgl1	asparaginase like 1	chr19:9109867-9135636
Khdrbs3	KH domain containing, RNA binding, signal transduction associated 3	chr15:68928419-69093512
Casq1	calsequestrin 1	chr1:172209893-172219868
Suclg1	succinate-CoA ligase, GDP-forming, alpha subunit	chr6:73248381-73276911
Klhdc3	kelch domain containing 3	chr17:46674549-46680930
Cdc42ep2	CDC42 effector protein (Rho GTPase binding) 2	chr19:5917555-5924816
Mettl24	methyltransferase like 24	chr10:40683281-40811083
Cacng6	calcium channel, voltage-dependent, gamma subunit 6	chr7:3424194-3435667
Phkg1	phosphorylase kinase gamma 1	chr5:129846985-129903623
Dact2	dishevelled-binding antagonist of beta-catenin 2	chr17:14195230-14203831
Ppp1r1a	protein phosphatase 1, regulatory (inhibitor) subunit 1A	chr15:103530278-103537992
Lrrc8c	leucine rich repeat containing 8 family, member C	chr5:105519387-105613018
Mtfp1	mitochondrial fission process 1	chr11:4091479-4095445
Arhgap20	Rho GTPase activating protein 20	chr9:51765351-51853856
Ldhd	lactate dehydrogenase D	chr8:111626270-111630374
Kcnc1	potassium voltage gated channel, Shaw-related subfamily, member 1	chr7:46396496-46438375
Mdh1	malate dehydrogenase 1, NAD (soluble)	chr11:21556786-21898989
Car2	carbonic anhydrase 2	chr3:14886272-14900770
6430571L13Rik	RIKEN cDNA 6430571L13 gene	chr9:107340601-107349692
Fsd2	fibronectin type III and SPRY domain containing 2	chr7:81533307-81566944
Slc27a1	solute carrier family 27 (fatty acid transporter), member 1	chr8:71568926-71586708
Cox7a1	cytochrome c oxidase subunit VIIa 1	chr7:30184170-30186028
Pygm	muscle glycogen phosphorylase	chr19:6384398-6398459
Ak3	adenylate kinase 3	chr19:29020832-29047961
Acvr2b	activin receptor IIB	chr9:119402443-119433501
Tcf15	transcription factor 15	chr2:152143560-152149097
Aqp7	aquaporin 7	chr4:41033073-41048139
Eepd1	endonuclease/exonuclease/phosphatase family domain containing 1	chr9:25481546-25604110
Arl3	ADP-ribosylation factor-like 3	chr19:46531108-46573085
G0s2	G0/G1 switch gene 2	chr1:193207724-193343878
Rasgrp3	RAS, guanyl releasing protein 3	chr17:75435904-75529043
Kctd15	potassium channel tetramerisation domain containing 15	chr7:34639013-34660416
Lrrc39	leucine rich repeat containing 39	chr3:116562977-116629264
Cdc42ep3	CDC42 effector protein (Rho GTPase binding) 3	chr17:79334024-79355091
Ckmt2	creatine kinase, mitochondrial 2	chr13:91853386-91876885
St3gal6	ST3 beta-galactoside alpha-2,3-sialyltransferase 6	chr16:58408442-58524243
Ing2	inhibitor of growth family, member 2	chr8:47667177-47677055
Mybpc2	myosin binding protein C, fast-type	chr7:44501688-44524656
St8sia5	ST8 alpha-N-acetyl-neuraminide alpha-2,8-sialyltransferase 5	chr18:77185005-77255450
Fam131a	family with sequence similarity 131, member A	chr16:20693281-20716117
Bpgm	2,3-bisphosphoglycerate mutase	chr6:34476206-34505613
Vgll4	vestigial like family member 4	chr6:114861423-114969994
Aldh1a1	aldehyde dehydrogenase family 1, subfamily A1	chr19:20601960-20643462
Itm2a	integral membrane protein 2A	chrX:107397098-107403376
Myot	myotilin	chr18:44334073-44355724
Jph2	junctophilin 2	chr2:163336241-163397993
Fam132a	family with sequence similarity 132, member A	chr4:155962317-155966629
Ankrd33b	ankyrin repeat domain 33B	chr15:31291478-31367759
Tuba8	tubulin, alpha 8	chr6:121210695-121226854
Sun2	Sad1 and UNC84 domain containing 2	chr15:79724069-79742536
Kcnj12	potassium inwardly-rectifying channel, subfamily J, member 12	chr11:61022563-61071131
Kcnj2	potassium inwardly-rectifying channel, subfamily J, member 2	chr11:111066163-111076821
Maf	avian musculoaponeurotic fibrosarcoma oncogene homolog	chr8:115682941-115707794
Pknox2	Pbx/knotted 1 homeobox 2	chr9:36890981-37147322
Pabpc4	poly(A) binding protein, cytoplasmic 4	chr4:123282824-123298925
Gadd45g	growth arrest and DNA-damage-inducible 45 gamma	chr13:51846677-51848468
Gpd1	glycerol-3-phosphate dehydrogenase 1 (soluble)	chr15:99717514-99725005
Slc8a3	solute carrier family 8 (sodium/calcium exchanger), member 3	chr12:81197914-81333180
Igfals	insulin-like growth factor binding protein, acid labile subunit	chr17:24878769-24882008
Asb12	ankyrin repeat and SOCS box-containing 12	chrX:95470200-95557987
Dcun1d2	DCN1, defective in cullin neddylation 1, domain containing 2 (S. cerevisiae)	chr8:13255962-13322924
Got2	glutamatic-oxaloacetic transaminase 2, mitochondrial	chr8:95864133-95888547
Slc44a2	solute carrier family 44, member 2	chr9:21337827-21355025
Ndufaf5	NADH dehydrogenase (ubiquinone) complex I, assembly factor 5	chr2:140170648-140203689
Ppp1cc	protein phosphatase 1, catalytic subunit, gamma isoform	chr5:122158277-122175273
Gmpr	guanosine monophosphate reductase	chr13:45507443-45546382
Eef1a2	eukaryotic translation elongation factor 1 alpha 2	chr2:181147652-181157014
Idh2	isocitrate dehydrogenase 2 (NADP+), mitochondrial	chr7:80094845-80115392
Mbp	myelin basic protein	chr18:82475145-82585637
Plin5	perilipin 5	chr17:56111600-56117596
Tirap	toll-interleukin 1 receptor (TIR) domain-containing adaptor protein	chr9:35184550-35200291
Camk2a	calcium/calmodulin-dependent protein kinase II alpha	chr18:60925617-60988152
Lgalsl	lectin, galactoside binding-like	chr11:20823575-20831056
Tmem218	transmembrane protein 218	chr9:37208332-37223210
Aes	amino-terminal enhancer of split	chr10:81559493-81566362
Actc1	actin, alpha, cardiac muscle 1	chr2:114047281-114053548
Riiad1	regulatory subunit of type II PKA R-subunit (RIIa) domain containing 1	chr3:94464982-94473591
Mgst3	microsomal glutathione S-transferase 3	chr1:167371965-167393841
Hadh	hydroxyacyl-Coenzyme A dehydrogenase	chr3:131233418-131272101
Plcd4	phospholipase C, delta 4	chr1:74409375-74588145
Gdap1	ganglioside-induced differentiation-associated-protein 1	chr1:17145361-17164271
Pitpnc1	phosphatidylinositol transfer protein, cytoplasmic 1	chr11:107207891-107470699
Fgf6	fibroblast growth factor 6	chr6:127015585-127028187
Cntnap2	contactin associated protein-like 2	chr6:45060060-47304213
P4ha1	procollagen-proline, 2-oxoglutarate 4-dioxygenase (proline 4-hydroxylase), alpha 1 polypeptide	chr10:59323295-59373304
Sema6c	sema domain, transmembrane domain (TM), and cytoplasmic domain, (semaphorin) 6C	chr3:95160500-95174024
Slc2a4	solute carrier family 2 (facilitated glucose transporter), member 4	chr11:69942542-69948188
Ccdc85a	coiled-coil domain containing 85A	chr11:28385684-28584324
Efcab6	EF-hand calcium binding domain 6	chr15:83866711-84065349
Adhfe1	alcohol dehydrogenase, iron containing, 1	chr1:9547947-9631175
Rxrg	retinoid X receptor gamma	chr1:167598383-167639623
Tppp	tubulin polymerization promoting protein	chr13:74009418-74035753
Lrrc52	leucine rich repeat containing 52	chr1:167445668-167466780
Asb11	ankyrin repeat and SOCS box-containing 11	chrX:164436993-164459170
Col24a1	collagen, type XXIV, alpha 1	chr3:145292471-145552011
Art3	ADP-ribosyltransferase 3	chr5:92331826-92414628
Slc41a3	solute carrier family 41, member 3	chr6:90604724-90646412
Mettl21c	methyltransferase like 21C	chr1:44009407-44020006
Plin4	perilipin 4	chr17:56079656-56109803
Nfatc1	nuclear factor of activated T cells, cytoplasmic, calcineurin dependent 1	chr18:80606204-80713071
Wfdc1	WAP four-disulfide core domain 1	chr8:119666522-119688222
Nrep	neuronal regeneration related protein	chr18:33437018-33464029
Lrrfip1	leucine rich repeat (in FLII) interacting protein 1	chr1:90998736-91128944
BC048679	cDNA sequence BC048679	chr7:81494274-81498281
Ky	kyphoscoliosis peptidase	chr9:102505749-102546239
Il15	interleukin 15	chr8:82331636-82403222
Hhatl	hedgehog acyltransferase-like	chr9:121784015-121792507
Ube2r2	ubiquitin-conjugating enzyme E2R 2	chr4:41135742-41193380
Kcng4	potassium voltage-gated channel, subfamily G, member 4	chr8:119623853-119635680
Cmbl	carboxymethylenebutenolidase-like (Pseudomonas)	chr15:31568790-31590119
Kcnab1	potassium voltage-gated channel, shaker-related subfamily, beta member 1	chr3:65109383-65378219
Fn3k	fructosamine 3 kinase	chr11:121434912-121450491
Ces1d	carboxylesterase 1D	chr8:93166067-93197838
Car4	carbonic anhydrase 4	chr11:84957787-84966044
Ptp4a3	protein tyrosine phosphatase 4a3	chr15:73723144-73758766
Perm1	PPARGC1 and ESRR induced regulator, muscle 1	chr4:156215867-156221307
Asb15	ankyrin repeat and SOCS box-containing 15	chr6:24528143-24573164
Fbp2	fructose bisphosphatase 2	chr13:62836883-62858400
Cd24a	CD24a antigen	chr10:43579168-43584262
Timp4	tissue inhibitor of metalloproteinase 4	chr6:115134901-115282006
Map2k6	mitogen-activated protein kinase kinase 6	chr11:110399121-110525522
Ramp1	receptor (calcitonin) activity modifying protein 1	chr1:91179821-91225196
Tinagl1	tubulointerstitial nephritis antigen-like 1	chr4:130165601-130175122
Emid1	EMI domain containing 1	chr11:5106264-5152257
Snrk	SNF related kinase	chr9:122117282-122169702
Mlf1	myeloid leukemia factor 1	chr3:67365460-67400003
Ptx3	pentraxin related gene	chr3:66053557-66296837
Aqp4	aquaporin 4	chr18:15389393-15403684
Fgfbp1	fibroblast growth factor binding protein 1	chr5:43978857-43981779
