# Supplementary material for: Identification of potential microRNAs and KEGG pathways in denervation muscle atrophy based on meta-analysis
Source: Sci Rep. 2021 Jun 30;11:13560. doi: 10.1038/s41598-021-92489-1 (PMC8245453; doi:10.1038/s41598-021-92489-1)
Supplement: Supplementary file 2 — Supplementary Table S2. [file 41598_2021_92489_MOESM2_ESM.xlsx]

## Sheet: Sheet1
Title	Identification of potential microRNAs and KEGG pathways in denervation muscle atrophy based on meta-analysis
Authors	Xinyi Gu
Authors	Bo Jin
Authors	Zhidan Qi
Authors	Xiaofeng Yin
TableS2:GO analysis of DEGs in denervation muscle atrophy were conducted for (red) up- and (green) down-regulated mRNAs respectively
Category	Term	Count	%	PValue	Genes	List Total	Pop Hits	Pop Total	Fold Enrichment	Bonferroni	Benjamini	FDR
GOTERM_CC_ALL	GO:0005623~cell	341	6.63812	0.0151271	KCNE1L, PVR, DYNC1LI1, MEF2A, SLC9A7, ADCY2, TUBB2B, GLDN, LSM6, USE1, MED25, PDLIM3, CCT3, DUPD1, MAGED1, HOOK2, CLPTM1L, BHLHB9, CHRNA9, CUL7, ATXN10, KCNK5, CHRNA1, PLD3, LYRM2, GTPBP4, PDPN, VPS45, UGCG, FAM192A, CCDC136, POLB, MYH8, SIRPA, PGLS, KRT18, MED15, SPAG5, JUN, TGIF1, RAB13, RAD23B, CDK5R1, AHCY, CRELD1, ARF6, TMEM229B, ASL, IFI35, SERINC2, MUSK, ZAP70, RPS20, EMB, SPP1, ZFP346, AE…	356	14723	15855	1.03151	0.990429	0.152985	18.4702
GOTERM_CC_ALL	GO:0044464~cell part	341	6.63812	0.0151271	KCNE1L, PVR, DYNC1LI1, MEF2A, SLC9A7, ADCY2, TUBB2B, GLDN, LSM6, USE1, MED25, PDLIM3, CCT3, DUPD1, MAGED1, HOOK2, CLPTM1L, BHLHB9, CHRNA9, CUL7, ATXN10, KCNK5, CHRNA1, PLD3, LYRM2, GTPBP4, PDPN, VPS45, UGCG, FAM192A, CCDC136, POLB, MYH8, SIRPA, PGLS, KRT18, MED15, SPAG5, JUN, TGIF1, RAB13, RAD23B, CDK5R1, AHCY, CRELD1, ARF6, TMEM229B, ASL, IFI35, SERINC2, MUSK, ZAP70, RPS20, EMB, SPP1, ZFP346, AE…	356	14723	15855	1.03151	0.990429	0.152985	18.4702
GOTERM_MF_ALL	GO:0005488~binding	278	5.41172	0.000146319	PVR, DYNC1LI1, MEF2A, SLC9A7, ADCY2, S100A8, TUBB2B, LTBP3, LSM6, USE1, PDLIM3, CCT3, PRKX, MAGED1, HOOK2, CHRNA9, CUL7, BHLHB9, ATXN10, AIF1L, CHRNA1, GTPBP4, VPS45, POLB, MYH8, SIRPA, KRT18, SPAG5, JUN, TGIF1, RAB13, RAD23B, CDK5R1, AHCY, CRELD1, ARF6, MUSK, ZAP70, RPS20, SPP1, ZFP346, AEBP2, NPLOC4, LGALS3, GUSB, LGALS1, TGFBR1, GARS, PPFIBP1, RPS9, CSRP3, SFRP1, PKP2, ETS2, HGS, CHRND, RIT1, …	336	11445	15404	1.11358	0.0743529	0.0378944	0.21211
GOTERM_CC_ALL	GO:0005622~intracellular	264	5.13919	7.88508e-06	DYNC1LI1, MEF2A, SLC9A7, TUBB2B, LSM6, USE1, PDLIM3, MED25, CCT3, DUPD1, MAGED1, HOOK2, CUL7, BHLHB9, ATXN10, PLD3, LYRM2, GTPBP4, VPS45, UGCG, FAM192A, CCDC136, POLB, MYH8, PGLS, KRT18, MED15, SPAG5, JUN, TGIF1, RAB13, RAD23B, CDK5R1, AHCY, ARF6, ASL, IFI35, ZAP70, RPS20, SPP1, ZFP346, AEBP2, NPLOC4, LGALS3, GUSB, GARS, RPS9, CSRP3, RPS8, TULP4, TULP3, ETS2, POMP, HGS, RIT1, TRAFD1, HTATIP2, HIP…	356	10033	15855	1.1719	0.00240207	0.000480876	0.0105629
GOTERM_CC_ALL	GO:0044424~intracellular part	258	5.02239	1.51808e-06	DYNC1LI1, MEF2A, SLC9A7, TUBB2B, LSM6, USE1, PDLIM3, MED25, CCT3, DUPD1, MAGED1, HOOK2, CUL7, BHLHB9, ATXN10, PLD3, LYRM2, GTPBP4, VPS45, UGCG, FAM192A, CCDC136, POLB, MYH8, PGLS, KRT18, MED15, SPAG5, JUN, TGIF1, RAB13, RAD23B, CDK5R1, AHCY, ARF6, ASL, IFI35, ZAP70, RPS20, SPP1, ZFP346, AEBP2, NPLOC4, LGALS3, GUSB, GARS, RPS9, CSRP3, RPS8, TULP4, TULP3, ETS2, POMP, HGS, HTATIP2, HIP1R, NFKB2, MMP…	356	9598	15855	1.19717	0.000462909	0.000115747	0.00203371
GOTERM_BP_ALL	GO:0009987~cellular process	252	4.90559	1.22182e-08	PVR, DYNC1LI1, MEF2A, SLC9A7, ADCY2, TUBB2B, GLDN, LSM6, USE1, PDLIM3, MED25, CCT3, PRKX, DUPD1, HOOK2, CLPTM1L, CUL7, CHRNA1, GTPBP4, PDPN, VPS45, UGCG, POLB, SIRPA, PGLS, KRT18, MED15, SPAG5, JUN, TGIF1, RAB13, RAD23B, CDK5R1, AHCY, ARF6, ASL, SERINC2, MUSK, ZAP70, RPS20, SPP1, ZFP346, AEBP2, NPLOC4, LGALS3, LGALS1, TGFBR1, PPFIBP1, GARS, RPS9, CSRP3, RPS8, TULP4, TULP3, SFRP1, PKP2, HGS, CHRND…	317	9252	14219	1.22173	2.49737e-05	2.49737e-05	2.10604e-05
GOTERM_CC_ALL	GO:0043226~organelle	208	4.04906	0.00639425	DYNC1LI1, SLC9A7, MEF2A, TUBB2B, LSM6, PDLIM3, MED25, USE1, HOOK2, CUL7, BHLHB9, PLD3, LYRM2, GTPBP4, VPS45, UGCG, FAM192A, CCDC136, POLB, MYH8, KRT18, MED15, SPAG5, JUN, TGIF1, RAB13, RAD23B, CDK5R1, AHCY, ARF6, IFI35, RPS20, ZFP346, AEBP2, NPLOC4, LGALS3, GUSB, GARS, RPS9, CSRP3, RPS8, TULP3, ETS2, POMP, HGS, HTATIP2, HIP1R, NFKB2, TTLL1, ARL2BP, GPX1, MAP1LC3A, HLX, NSMCE1, SPG21, TUBB6, HSF4,…	356	8190	15855	1.13109	0.858649	0.0782868	8.23479
GOTERM_CC_ALL	GO:0043229~intracellular organelle	208	4.04906	0.00622363	DYNC1LI1, SLC9A7, MEF2A, TUBB2B, LSM6, PDLIM3, MED25, USE1, HOOK2, CUL7, BHLHB9, PLD3, LYRM2, GTPBP4, VPS45, UGCG, FAM192A, CCDC136, POLB, MYH8, KRT18, MED15, SPAG5, JUN, TGIF1, RAB13, RAD23B, CDK5R1, AHCY, ARF6, IFI35, RPS20, ZFP346, AEBP2, NPLOC4, LGALS3, GUSB, GARS, RPS9, CSRP3, RPS8, TULP3, ETS2, POMP, HGS, HTATIP2, HIP1R, NFKB2, TTLL1, ARL2BP, GPX1, MAP1LC3A, HLX, NSMCE1, SPG21, TUBB6, HSF4,…	356	8186	15855	1.13164	0.851049	0.0794543	8.02346
GOTERM_CC_ALL	GO:0005737~cytoplasm	200	3.89332	3.28617e-09	SLC9A7, LSM6, PDLIM3, USE1, CCT3, DUPD1, MAGED1, HOOK2, BHLHB9, ATXN10, PLD3, LYRM2, GTPBP4, VPS45, UGCG, CCDC136, POLB, MYH8, PGLS, MED15, SPAG5, RAB13, RAD23B, CDK5R1, AHCY, ARF6, ASL, ZAP70, RPS20, SPP1, ZFP346, NPLOC4, LGALS3, GUSB, GARS, RPS9, CSRP3, RPS8, TULP4, TULP3, POMP, HGS, HTATIP2, HIP1R, NFKB2, MMP23, TTLL1, ARL2BP, GPX1, MAP1LC3A, NUBP1, SPG21, SNAP47, NEURL1A, COX19, SIK1, MINPP1,…	356	6468	15855	1.37713	1.00228e-06	5.01141e-07	4.40239e-06
GOTERM_MF_ALL	GO:0005515~protein binding	177	3.44559	3.1728e-08	PVR, MYOD1, SRP14, MEF2A, LTBP3, LSM6, USE1, TLR2, PDLIM3, TGFB3, RRAD, TLR4, ANKRD1, ITPKC, CCT3, TLR6, GDNF, TGFB1, NRCAM, MAGED1, HOOK2, KLHL5, EIF4EBP1, DYSF, CUL7, BHLHB9, SND1, AIF1L, TRP63, OLIG1, LOX, SPRED1, VPS45, RELB, POLB, HES6, SIRPA, MYH8, JUNB, NCAM1, KRT18, RIOK3, SPAG5, HSPB8, JUN, CSTB, USO1, TGIF1, OPHN1, EDF1, DNTTIP1, MVP, COPZ2, HAMP2, CDK5R1, AHCY, PPME1, TNFRSF12A, SNX7, …	336	5850	15404	1.38711	1.67523e-05	1.67523e-05	4.60396e-05
GOTERM_BP_ALL	GO:0044238~primary metabolic process	158	3.07573	0.0173363	EIF6, MYOD1, MEF2A, ADCY2, CTPS, LSM6, LGMN, USE1, TGFB3, MED25, RPS27L, CCT3, MMP3, TGFB1, PRKX, DUPD1, CUL7, SND1, TRP63, DERA, OLIG1, ATOH8, PLD3, RPL35A, DARS, PDPN, UGCG, RELB, POLB, HES6, JUNB, ZFP593, PGLS, MED15, RIOK3, PSMA4, JUN, TGIF1, EDF1, RAD23B, AHCY, PTRH1, PPME1, ASS1, TTC9, PSMA7, SOX9, ASL, PSMB5, ZFC3H1, EIF3D, SERINC2, PSMB4, ECE2, MUSK, EIF3G, PSMB3, TEAD4, ZAP70, EIF3L, RPS…	317	6211	14219	1.14105	1	0.37912	26.0252
GOTERM_BP_ALL	GO:0044237~cellular metabolic process	147	2.86159	0.0386409	EIF6, MYOD1, MEF2A, ADCY2, CTPS, LSM6, TGFB3, MED25, RPS27L, CCT3, TGFB1, PRKX, DUPD1, CUL7, SND1, TRP63, DERA, OLIG1, ATOH8, RPL35A, DARS, PDPN, UGCG, RELB, POLB, HES6, JUNB, ZFP593, PGLS, MED15, RIOK3, PSMA4, JUN, TGIF1, EDF1, RAD23B, AHCY, PTRH1, ME2, PPME1, ASS1, TTC9, PSMA7, SOX9, ASL, PSMB5, ZFC3H1, EIF3D, SERINC2, PSMB4, MUSK, EIF3G, PSMB3, TEAD4, ZAP70, EIF3L, RPS20, RUNX1, TEC, AEBP2, EE…	317	5857	14219	1.12578	1	0.464421	49.3007
GOTERM_BP_ALL	GO:0043170~macromolecule metabolic process	132	2.56959	0.0230801	EIF6, MYOD1, MEF2A, LSM6, LGMN, MED25, TGFB3, USE1, RPS27L, CCT3, MMP3, TGFB1, PRKX, DUPD1, CUL7, SND1, TRP63, OLIG1, ATOH8, RPL35A, DARS, RELB, POLB, HES6, JUNB, ZFP593, MED15, RIOK3, PSMA4, JUN, EDF1, TGIF1, RAD23B, PTRH1, PPME1, TTC9, PSMA7, SOX9, PSMB5, ZFC3H1, EIF3D, PSMB4, ECE2, MUSK, EIF3G, PSMB3, TEAD4, ZAP70, EIF3L, RPS20, RUNX1, TEC, AEBP2, EEF1A1, NPLOC4, TGFBR1, PPFIBP1, GARS, RPS9, R…	317	5110	14219	1.15868	1	0.422245	33.1349
GOTERM_MF_ALL	GO:0003824~catalytic activity	131	2.55013	0.020077	DYNC1LI1, ADCY2, TUBB2B, CTPS, LGMN, ITPKC, MMP3, PRKX, DUPD1, SND1, DERA, LOX, PPP4C, TUBG2, PLD3, GTPBP4, DARS, PKIG, UGCG, POLB, MYH8, PGLS, RIOK3, PSMA4, DNTTIP1, RAB13, SRXN1, CDK5R1, MYL4, AHCY, ME2, PTRH1, PPME1, ASS1, PSMA7, ASL, PSMB5, PSMB4, ECE2, MUSK, PSMB3, ZAP70, TEC, EEF1A1, TGFBR1, GUSB, PPFIBP1, GARS, AK2, THUMPD3, HDAC4, CDKN1A, MYO10, PLK4, PSMC5, NXN, PSMC4, PSMC3, PSMC1, PON2…	336	5142	15404	1.16797	0.999978	0.534616	25.4944
GOTERM_CC_ALL	GO:0044444~cytoplasmic part	126	2.45279	0.000129807	SRP14, SLC9A7, TSPO, LGMN, ANKRD2, PDLIM3, TGFB3, TLR2, USE1, RPS27L, ANKRD1, CCT3, TLR6, TGFB1, MAGED1, HOOK2, DYSF, ATXN10, SLC25A24, SND1, RRAS, PPP4C, TUBG2, SCAMP5, PLD3, RPL35A, LYRM2, GTPBP4, VPS45, RELB, UGCG, CCDC136, MYH8, PSMA4, USO1, HSPB1, RAB13, SRXN1, COPZ2, CDK5R1, ARFGAP3, AHCY, ME2, PTRH1, ASS1, ARF6, PSMA7, EIF3D, ECE2, LAPTM5, EIF3G, PSMB3, ZAP70, EIF3L, RPS20, ARL6IP5, NPLOC4…	356	4184	15855	1.3412	0.0388201	0.00493698	0.173759
GOTERM_BP_ALL	GO:0044260~cellular macromolecule metabolic process	118	2.29706	0.0312414	EIF6, MYOD1, MEF2A, LSM6, MED25, TGFB3, RPS27L, CCT3, TGFB1, PRKX, DUPD1, CUL7, SND1, TRP63, OLIG1, ATOH8, RPL35A, DARS, RELB, POLB, HES6, JUNB, ZFP593, MED15, RIOK3, PSMA4, JUN, EDF1, TGIF1, RAD23B, PPME1, PTRH1, TTC9, PSMA7, SOX9, PSMB5, ZFC3H1, EIF3D, PSMB4, MUSK, EIF3G, PSMB3, TEAD4, ZAP70, EIF3L, RPS20, RUNX1, TEC, AEBP2, EEF1A1, NPLOC4, TGFBR1, PPFIBP1, GARS, RPS9, RPS8, HDAC4, PLK4, TULP4,…	317	4549	14219	1.16353	1	0.425639	42.1372
GOTERM_CC_ALL	GO:0005634~nucleus	113	2.19973	0.0377354	EIF6, MYOD1, MEF2A, LSM6, XPO4, ANKRD2, MED25, TGFB3, ITPKC, ANKRD1, BHLHB9, CUL7, SND1, TRP63, OLIG1, SPRED1, ATOH8, PPP4C, GTPBP4, RELB, FAM192A, POLB, HES6, JUNB, ZFP593, MED15, PSMA4, JUN, CSTB, HSPB1, EDF1, TGIF1, DNTTIP1, RAD23B, CDK5R1, PSMA7, SOX9, IFI35, SESN3, PSMB5, PSMB4, SYAP1, PSMB3, TEAD4, EIF3L, RUNX1, ZFP346, AEBP2, NPLOC4, LGALS3, FIBP, MUSTN1, CSRP3, HDAC4, PLK4, CDKN1A, TULP3,…	356	4315	15855	1.16631	0.999992	0.284806	40.2687
GOTERM_BP_ALL	GO:0032502~developmental process	91	1.77146	4.22435e-05	MYOD1, MEF2A, HTATIP2, HPRT, GLDN, LTBP3, HEXA, UCHL1, TGFB3, PDLIM3, NFKB2, GDNF, TGFB1, NRCAM, GPX1, PRMT1, CASP3, LBH, CUL7, CHRNA9, HMOX1, HLX, TRP63, OLIG1, RHOC, ATOH8, SPRED1, NEURL1A, LOX, HSF4, CHRNA1, SIK1, SCX, CHUK, MT3, CYR61, ARHGEF2, LTBR, PDPN, RELB, RB1, HES6, JUNB, MURC, TBCB, JUN, EDF1, OPHN1, TGIF1, CDK5R1, TNFRSF12A, TNC, FHL1, FHL2, ARF6, ASL, SOX9, ECE2, MUSK, UTP11L, KRT8,…	317	2743	14219	1.48808	0.0827245	0.00716979	0.0727896
GOTERM_BP_ALL	GO:0007275~multicellular organismal development	89	1.73253	4.64186e-06	MYOD1, MEF2A, HTATIP2, HPRT, GLDN, LTBP3, HEXA, UCHL1, TGFB3, PDLIM3, NFKB2, GDNF, TGFB1, NRCAM, GPX1, PRMT1, CASP3, LBH, CUL7, CHRNA9, HMOX1, HLX, TRP63, OLIG1, RHOC, ATOH8, SPRED1, NEURL1A, LOX, HSF4, CHRNA1, SIK1, SCX, CHUK, MT3, CYR61, LTBR, PDPN, RELB, RB1, HES6, JUNB, MURC, TBCB, JUN, EDF1, OPHN1, TGIF1, CDK5R1, TNFRSF12A, TNC, FHL1, FHL2, ARF6, ASL, SOX9, ECE2, MUSK, UTP11L, KRT8, TEAD4, Z…	317	2521	14219	1.58353	0.00944312	0.00158008	0.00800083
GOTERM_CC_ALL	GO:0032991~macromolecular complex	86	1.67413	6.48728e-05	EIF6, DYNC1LI1, MYOD1, SRP14, TUBB2B, LSM6, TLR4, RPS27L, CCT3, ANKRD1, TTLL1, KCNQ5, SAP30, HOOK2, CUL7, MAP1LC3A, SND1, TUBB6, OLIG1, PSMD4, TUBG2, CHRNA1, PSMD8, RPL35A, ARHGEF2, POLB, RB1, HES6, MID1IP1, MYH8, ATP6V1A, KRT18, TBCB, MED15, SPAG5, PSMA4, JUN, MAPRE3, MVP, COPZ2, RAD23B, MYL4, CDK5R1, ITGB5, NUP93, PSMA7, VARS, PSMB5, EIF3D, PSMB4, CYLD, UTP11L, EIF3G, TEKT1, RPL34, PSMB3, TTYH1…	356	2545	15855	1.50497	0.0195924	0.0028227	0.0868732
GOTERM_BP_ALL	GO:0019538~protein metabolic process	85	1.65466	0.000178635	EIF6, HTATIP2, LGMN, UCHL1, TGFB3, USE1, RPS27L, CCT3, MMP23, MMP3, TTLL1, TGFB1, TTLL12, PRKX, DUPD1, GPX1, PRMT1, CASP3, CUL7, MAP1LC3A, CAT, HSF4, SIK1, CHUK, USP14, PSMD8, AKT2, RPL35A, DARS, DDB1, CTSS, EIF1A, DAPK2, RIOK3, PSMA4, EIF4A1, MDM2, PRSS46, RAD23B, PREP, PPME1, PTRH1, TTC9, MKNK2, VARS, PSMA7, TRIM11, PSMB5, ADPRHL1, EIF3D, PSMB4, CYLD, MUSK, ECE2, EIF3G, RPL34, PSMB3, ZAP70, CAM…	317	2615	14219	1.458	0.305916	0.0200824	0.307466
GOTERM_BP_ALL	GO:0048856~anatomical structure development	82	1.59626	9.34808e-07	MYOD1, MEF2A, HTATIP2, HPRT, GLDN, LTBP3, HEXA, UCHL1, TGFB3, PDLIM3, NFKB2, GDNF, TGFB1, NRCAM, GPX1, CASP3, CUL7, CHRNA9, HMOX1, HLX, TRP63, OLIG1, RHOC, ATOH8, NEURL1A, LOX, HSF4, CHRNA1, CHUK, CYR61, MT3, ARHGEF2, LTBR, PDPN, RELB, RB1, HES6, JUNB, MURC, TBCB, JUN, OPHN1, TGIF1, CDK5R1, TNFRSF12A, TNC, FHL2, ARF6, ASL, SOX9, ECE2, MUSK, UTP11L, TEAD4, KRT8, ZAP70, MYOG, GPNMB, RUNX1, C1GALT1,…	317	2170	14219	1.69498	0.00190892	0.000477573	0.00161131
GOTERM_BP_ALL	GO:0048731~system development	77	1.49893	1.93479e-06	MYOD1, MEF2A, HTATIP2, HPRT, GLDN, LTBP3, HEXA, UCHL1, TGFB3, PDLIM3, NFKB2, GDNF, TGFB1, NRCAM, GPX1, CASP3, CUL7, CHRNA9, HMOX1, HLX, TRP63, OLIG1, RHOC, ATOH8, NEURL1A, LOX, HSF4, CHRNA1, CHUK, CYR61, MT3, LTBR, PDPN, RELB, RB1, HES6, JUNB, MURC, TBCB, JUN, OPHN1, TGIF1, CDK5R1, TNFRSF12A, TNC, FHL2, ARF6, ASL, SOX9, MUSK, UTP11L, ECE2, KRT8, ZAP70, MYOG, GPNMB, RUNX1, C1GALT1, ACSL6, SPP1, MY…	317	2027	14219	1.70391	0.00394691	0.00079063	0.00333493
GOTERM_CC_ALL	GO:0043234~protein complex	73	1.42106	3.42418e-05	EIF6, DYNC1LI1, MYOD1, TUBB2B, TLR4, CCT3, ANKRD1, TTLL1, SAP30, HOOK2, KCNQ5, MAP1LC3A, CUL7, TUBB6, OLIG1, PSMD4, TUBG2, CHRNA1, PSMD8, ARHGEF2, POLB, RB1, HES6, MID1IP1, MYH8, ATP6V1A, KRT18, TBCB, MED15, SPAG5, PSMA4, JUN, MAPRE3, COPZ2, RAD23B, MYL4, CDK5R1, ITGB5, NUP93, PSMA7, VARS, PSMB5, EIF3D, PSMB4, EIF3G, TEKT1, PSMB3, TTYH1, TEAD4, KRT8, CAMK2D, ZAP70, EIF3L, PIK3R3, SCN5A, LMNA, CEN…	356	2018	15855	1.61108	0.0103896	0.00173914	0.045863
GOTERM_BP_ALL	GO:0044267~cellular protein metabolic process	70	1.36266	0.000363916	EIF6, HTATIP2, UCHL1, TGFB3, RPS27L, CCT3, TTLL1, TTLL12, PRKX, TGFB1, DUPD1, GPX1, PRMT1, MAP1LC3A, CUL7, HSF4, SIK1, CHUK, USP14, AKT2, RPL35A, DARS, DDB1, EIF1A, DAPK2, RIOK3, PSMA4, EIF4A1, MDM2, RAD23B, PPME1, PTRH1, MKNK2, TTC9, PSMA7, VARS, TRIM11, PSMB5, ADPRHL1, EIF3D, PSMB4, CYLD, MUSK, EIF3G, RPL34, PSMB3, CAMK2D, ZAP70, EIF3L, RPS20, QSOX1, C1GALT1, TEC, EEF1A1, PTPRD, NPLOC4, SPSB1, …	317	2088	14219	1.50376	0.524782	0.0365156	0.625429
GOTERM_BP_ALL	GO:0048869~cellular developmental process	68	1.32373	4.29345e-07	MYOD1, MEF2A, HTATIP2, GLDN, HPRT, UCHL1, NFKB2, GDNF, TGFB1, NRCAM, GPX1, CASP3, CUL7, HLX, TRP63, OLIG1, RHOC, ATOH8, NEURL1A, HSF4, SIK1, CHRNA1, CHUK, MT3, ARHGEF2, PDPN, RELB, RB1, HES6, JUNB, MURC, TBCB, JUN, EDF1, TGIF1, CDK5R1, TNFRSF12A, TNC, FHL1, FHL2, SOX9, MUSK, ECE2, TEAD4, KRT8, ZAP70, MYOG, RUNX1, GPNMB, C1GALT1, ACSL6, MYF6, LGALS3, TGFBR1, LGALS1, EDA2R, CSRP3, VAV1, RUFY3, HDAC…	317	1636	14219	1.86438	0.000877196	0.000438694	0.000740054
GOTERM_MF_ALL	GO:0016787~hydrolase activity	67	1.30426	0.00455228	DYNC1LI1, IMPA2, TUBB2B, LGMN, HEXA, UCHL1, ESD, MMP23, MMP3, DUPD1, CASP3, NUBP1, SND1, HMOX1, TUBB6, CAT, PPP4C, TUBG2, USP14, PLD3, MINPP1, GTPBP4, CTSS, LPIN2, MYH8, MCM6, ATP6V1A, PGLS, PRUNE, PSMA4, EIF4A1, SLPI, RAB13, PRSS46, SSU72, PREP, MYL4, PPME1, PTRH1, AHCY, ABHD4, EDEM2, PSMA7, PSMB5, ADPRHL1, PSMB4, CYLD, ECE2, PSMB3, PREPL, LYPLAL1, EHD4, EEF1A1, PTPRD, IRGM1, GUSB, DUSP4, HDAC4,…	336	2221	15404	1.38299	0.910103	0.234845	6.40634
GOTERM_BP_ALL	GO:0030154~cell differentiation	66	1.2848	4.44009e-07	MYOD1, MEF2A, HTATIP2, GLDN, HPRT, UCHL1, NFKB2, GDNF, TGFB1, NRCAM, GPX1, CASP3, CUL7, HLX, TRP63, OLIG1, RHOC, ATOH8, NEURL1A, HSF4, SIK1, CHRNA1, CHUK, MT3, RELB, RB1, HES6, JUNB, MURC, TBCB, JUN, EDF1, TGIF1, CDK5R1, TNFRSF12A, TNC, FHL1, FHL2, SOX9, MUSK, ECE2, TEAD4, KRT8, ZAP70, MYOG, RUNX1, GPNMB, C1GALT1, ACSL6, MYF6, LGALS3, TGFBR1, LGALS1, EDA2R, CSRP3, VAV1, RUFY3, HDAC4, PLK4, TULP3,…	317	1569	14219	1.88682	0.000907142	0.000302472	0.00076533
GOTERM_MF_ALL	GO:0000166~nucleotide binding	62	1.20693	0.0221467	DYNC1LI1, ADCY2, TUBB2B, CTPS, RRAD, CCT3, ITPKC, PRKX, NUBP1, ACTR1A, ACTR1B, RRAS, TUBB6, RHOC, TUBG2, SIK1, CHUK, AKT2, GTPBP4, DARS, DAPK2, MYH8, MCM6, ATP6V1A, RIOK3, RRAS2, EIF4A1, RAB13, SRXN1, ME2, ASS1, MKNK2, ARF6, ITM2B, VARS, MUSK, EIF3G, CAMK2D, ZAP70, UCK2, RUNX1, ACSL6, EHD4, TEC, EEF1A1, IRGM1, TGFBR1, GARS, AK2, P2RX5, PLK4, RAB31, MYO10, PSMC5, PSMC4, PSMC3, PSMC1, AOX1, RIT1, D…	336	2183	15404	1.30206	0.999993	0.522435	27.7455
GOTERM_CC_ALL	GO:0043228~non-membrane-bounded organelle	62	1.20693	0.00284543	EIF6, DYNC1LI1, TUBB2B, HIP1R, PDLIM3, RPS27L, TTLL1, ARL2BP, SAP30, HOOK2, MAP1LC3A, ACTR1A, HMOX1, ACTR1B, TUBB6, LMOD2, TUBG2, PPP4C, FTSJ3, RPL35A, ARHGEF2, GTPBP4, POLB, RB1, MID1IP1, MYH8, ELMO3, ZFP593, KRT18, TBCB, SPAG5, OPHN1, RIN1, MDM2, MAPRE3, MYL4, CETN3, IVNS1ABP, CYLD, UTP11L, CDYL, TEKT1, RPL34, KRT8, PSTPIP1, EIF3L, RPS20, ARL6IP5, PSTPIP2, ZFP346, LMNA, RPS9, CSRP3, CENPJ, RPS8…	356	1919	15855	1.43891	0.580668	0.042524	3.74543
GOTERM_CC_ALL	GO:0043232~intracellular non-membrane-bounded organelle	62	1.20693	0.00284543	EIF6, DYNC1LI1, TUBB2B, HIP1R, PDLIM3, RPS27L, TTLL1, ARL2BP, SAP30, HOOK2, MAP1LC3A, ACTR1A, HMOX1, ACTR1B, TUBB6, LMOD2, TUBG2, PPP4C, FTSJ3, RPL35A, ARHGEF2, GTPBP4, POLB, RB1, MID1IP1, MYH8, ELMO3, ZFP593, KRT18, TBCB, SPAG5, OPHN1, RIN1, MDM2, MAPRE3, MYL4, CETN3, IVNS1ABP, CYLD, UTP11L, CDYL, TEKT1, RPL34, KRT8, PSTPIP1, EIF3L, RPS20, ARL6IP5, PSTPIP2, ZFP346, LMNA, RPS9, CSRP3, CENPJ, RPS8…	356	1919	15855	1.43891	0.580668	0.042524	3.74543
GOTERM_BP_ALL	GO:0016043~cellular component organization	59	1.14853	0.00626039	EIF6, HPRT, TUBB2B, HIP1R, HEXA, UCHL1, PDLIM3, NFKB2, MTSS1L, GDNF, TGFB1, NRCAM, HOOK2, CASP3, DYSF, MAP1LC3A, TUBB6, NEURL1A, HSF4, LOX, PPP4C, TUBG2, CHRNA1, CYR61, ARHGEF2, PDPN, RB1, SIRPA, ELMO3, MURC, SPAG5, RRM2, USO1, OPHN1, RIN1, GADD45A, MAPRE3, CDK5R1, TNC, CETN3, SOX9, EIF3D, MUSK, CDYL, TEKT1, TTYH1, KRT8, PSTPIP2, AEBP2, NPLOC4, LGALS3, TGFBR1, LMNA, VAV1, CENPJ, HDAC4, BBC3, BAX,…	317	1891	14219	1.39949	0.999997	0.248177	10.2596
GOTERM_MF_ALL	GO:0017076~purine nucleotide binding	59	1.14853	0.00325305	DYNC1LI1, ADCY2, TUBB2B, CTPS, RRAD, CCT3, ITPKC, PRKX, NUBP1, ACTR1A, ACTR1B, RRAS, TUBB6, RHOC, TUBG2, SIK1, CHUK, AKT2, GTPBP4, DARS, DAPK2, MYH8, MCM6, ATP6V1A, RIOK3, RRAS2, EIF4A1, RAB13, SRXN1, ASS1, MKNK2, ARF6, ITM2B, VARS, MUSK, CAMK2D, ZAP70, UCK2, RUNX1, ACSL6, EHD4, TEC, EEF1A1, IRGM1, TGFBR1, GARS, AK2, P2RX5, PLK4, RAB31, MYO10, PSMC5, PSMC4, PSMC3, PSMC1, AOX1, RIT1, DDX54, TRIT1	336	1871	15404	1.44568	0.821007	0.2179	4.61806
GOTERM_MF_ALL	GO:0032553~ribonucleotide binding	58	1.12906	0.00213864	DYNC1LI1, ADCY2, TUBB2B, CTPS, RRAD, CCT3, ITPKC, PRKX, NUBP1, ACTR1A, ACTR1B, RRAS, TUBB6, RHOC, TUBG2, SIK1, CHUK, AKT2, GTPBP4, DARS, DAPK2, MYH8, MCM6, ATP6V1A, RIOK3, RRAS2, EIF4A1, RAB13, SRXN1, ASS1, MKNK2, ARF6, ITM2B, VARS, MUSK, CAMK2D, ZAP70, UCK2, RUNX1, ACSL6, EHD4, TEC, EEF1A1, IRGM1, TGFBR1, GARS, AK2, P2RX5, PLK4, RAB31, MYO10, PSMC5, PSMC4, PSMC3, PSMC1, RIT1, DDX54, TRIT1	336	1796	15404	1.48053	0.6771	0.202348	3.05888
GOTERM_MF_ALL	GO:0032555~purine ribonucleotide binding	58	1.12906	0.00213864	DYNC1LI1, ADCY2, TUBB2B, CTPS, RRAD, CCT3, ITPKC, PRKX, NUBP1, ACTR1A, ACTR1B, RRAS, TUBB6, RHOC, TUBG2, SIK1, CHUK, AKT2, GTPBP4, DARS, DAPK2, MYH8, MCM6, ATP6V1A, RIOK3, RRAS2, EIF4A1, RAB13, SRXN1, ASS1, MKNK2, ARF6, ITM2B, VARS, MUSK, CAMK2D, ZAP70, UCK2, RUNX1, ACSL6, EHD4, TEC, EEF1A1, IRGM1, TGFBR1, GARS, AK2, P2RX5, PLK4, RAB31, MYO10, PSMC5, PSMC4, PSMC3, PSMC1, RIT1, DDX54, TRIT1	336	1796	15404	1.48053	0.6771	0.202348	3.05888
GOTERM_BP_ALL	GO:0048513~organ development	58	1.12906	0.00054294	MYOD1, HTATIP2, HPRT, PDLIM3, TGFB3, NFKB2, GDNF, TGFB1, GPX1, CASP3, CHRNA9, CUL7, HLX, HMOX1, TRP63, NEURL1A, LOX, HSF4, CHRNA1, CHUK, CYR61, LTBR, PDPN, RELB, RB1, JUNB, MURC, JUN, TGIF1, CDK5R1, TNFRSF12A, TNC, FHL2, ARF6, SOX9, ASL, MUSK, ECE2, KRT8, ZAP70, MYOG, RUNX1, GPNMB, C1GALT1, SPP1, MYF6, TGFBR1, CSRP3, VAV1, ANXA4, PLK4, TULP3, SFRP1, ID2, PKP2, BAX, CHRD, DNAJB6	317	1663	14219	1.56439	0.670464	0.0451996	0.931746
GOTERM_BP_ALL	GO:0048518~positive regulation of biological process	57	1.1096	5.93617e-05	MYOD1, MEF2A, HTATIP2, HPRT, TGFB3, TLR2, TLR4, TLR6, TGFB1, GPX1, CASP3, HLX, HMOX1, TRP63, CAT, HSF4, CHUK, CYR61, SCAMP5, AKT2, PDPN, RB1, DAPK2, SIRPA, JUNB, NCAM1, MURC, IL20RB, JUN, RRAS2, MDM2, TGIF1, MAPRE3, CDK5R1, PANX1, TNFRSF12A, ITM2B, SOX9, TNFRSF1A, UTP11L, TEAD4, ZAP70, MYOG, RUNX1, SPP1, MYF6, TGFBR1, EDA2R, VAV1, CENPJ, HDAC4, PLK4, CDKN1A, ID2, BBC3, BAX, BRE	317	1493	14219	1.71248	0.114266	0.00929034	0.102272
GOTERM_BP_ALL	GO:0048522~positive regulation of cellular process	55	1.07066	7.50459e-06	MYOD1, MEF2A, HTATIP2, HPRT, TGFB3, TLR2, TLR4, TLR6, TGFB1, GPX1, CASP3, HLX, HMOX1, TRP63, CAT, HSF4, CHUK, CYR61, SCAMP5, PDPN, RB1, DAPK2, SIRPA, JUNB, NCAM1, MURC, JUN, RRAS2, TGIF1, MDM2, MAPRE3, CDK5R1, PANX1, TNFRSF12A, ITM2B, SOX9, TNFRSF1A, UTP11L, TEAD4, ZAP70, MYOG, RUNX1, SPP1, MYF6, TGFBR1, EDA2R, VAV1, CENPJ, HDAC4, PLK4, CDKN1A, ID2, BBC3, BAX, BRE	317	1320	14219	1.86895	0.0152224	0.00218895	0.0129348
GOTERM_MF_ALL	GO:0001882~nucleoside binding	45	0.875998	0.0422918	DYNC1LI1, ADCY2, ASS1, CTPS, MKNK2, CCT3, ITPKC, ITM2B, VARS, PRKX, MUSK, NUBP1, ACTR1A, ACTR1B, ZAP70, CAMK2D, UCK2, SIK1, RUNX1, ACSL6, CHUK, TEC, AKT2, EHD4, DARS, TGFBR1, GARS, AK2, DAPK2, MYH8, MCM6, P2RX5, ATP6V1A, PLK4, MYO10, PSMC5, PSMC4, PSMC3, RIOK3, AOX1, PSMC1, EIF4A1, DDX54, SRXN1, TRIT1	336	1558	15404	1.32416	1	0.613517	46.5829
GOTERM_MF_ALL	GO:0001883~purine nucleoside binding	45	0.875998	0.0390118	DYNC1LI1, ADCY2, ASS1, CTPS, MKNK2, CCT3, ITPKC, ITM2B, VARS, PRKX, MUSK, NUBP1, ACTR1A, ACTR1B, ZAP70, CAMK2D, UCK2, SIK1, RUNX1, ACSL6, CHUK, TEC, AKT2, EHD4, DARS, TGFBR1, GARS, AK2, DAPK2, MYH8, MCM6, P2RX5, ATP6V1A, PLK4, MYO10, PSMC5, PSMC4, PSMC3, RIOK3, AOX1, PSMC1, EIF4A1, DDX54, SRXN1, TRIT1	336	1548	15404	1.33271	1	0.615201	43.8659
GOTERM_MF_ALL	GO:0030554~adenyl nucleotide binding	45	0.875998	0.0349752	DYNC1LI1, ADCY2, ASS1, CTPS, MKNK2, CCT3, ITPKC, ITM2B, VARS, PRKX, MUSK, NUBP1, ACTR1A, ACTR1B, ZAP70, CAMK2D, UCK2, SIK1, RUNX1, ACSL6, CHUK, TEC, AKT2, EHD4, DARS, TGFBR1, GARS, AK2, DAPK2, MYH8, MCM6, P2RX5, ATP6V1A, PLK4, MYO10, PSMC5, PSMC4, PSMC3, RIOK3, AOX1, PSMC1, EIF4A1, DDX54, SRXN1, TRIT1	336	1535	15404	1.344	1	0.591443	40.3457
GOTERM_MF_ALL	GO:0032559~adenyl ribonucleotide binding	44	0.856531	0.0247203	DYNC1LI1, ADCY2, ASS1, CTPS, MKNK2, CCT3, ITPKC, ITM2B, VARS, PRKX, MUSK, NUBP1, ACTR1A, ACTR1B, ZAP70, CAMK2D, UCK2, SIK1, RUNX1, ACSL6, CHUK, TEC, AKT2, EHD4, DARS, TGFBR1, GARS, AK2, DAPK2, MYH8, MCM6, P2RX5, ATP6V1A, PLK4, MYO10, PSMC5, PSMC4, PSMC3, RIOK3, PSMC1, EIF4A1, DDX54, SRXN1, TRIT1	336	1460	15404	1.38164	0.999998	0.501223	30.4564
GOTERM_MF_ALL	GO:0005524~ATP binding	44	0.856531	0.0209675	DYNC1LI1, ADCY2, ASS1, CTPS, MKNK2, CCT3, ITPKC, ITM2B, VARS, PRKX, MUSK, NUBP1, ACTR1A, ACTR1B, ZAP70, CAMK2D, UCK2, SIK1, RUNX1, ACSL6, CHUK, TEC, AKT2, EHD4, DARS, TGFBR1, GARS, AK2, DAPK2, MYH8, MCM6, P2RX5, ATP6V1A, PLK4, MYO10, PSMC5, PSMC4, PSMC3, RIOK3, PSMC1, EIF4A1, DDX54, SRXN1, TRIT1	336	1443	15404	1.39791	0.999986	0.525694	26.4708
GOTERM_BP_ALL	GO:0048519~negative regulation of biological process	43	0.837064	0.0120311	SRP14, SBNO2, LGMN, TGFB3, TLR2, SOX9, GDNF, TGFB1, SAP30, GPX1, CASP3, EIF4EBP1, HLX, SND1, HMOX1, TRP63, RRAS, RHOC, HSF4, MT3, SPP1, MYF6, ARHGEF2, GTPBP4, TGFBR1, PKIG, POLB, RB1, MID1IP1, HDAC4, CDKN1A, PSMC5, TULP3, IL20RB, ID2, BBC3, BAX, JUN, TGIF1, HPGD, CHRD, SNX13, DNAJB6	317	1326	14219	1.45457	1	0.337905	18.831
GOTERM_CC_ALL	GO:0005856~cytoskeleton	43	0.837064	0.000719849	EIF6, DYNC1LI1, MYL4, TUBB2B, HIP1R, PDLIM3, CETN3, IVNS1ABP, TTLL1, ARL2BP, HOOK2, MAP1LC3A, TEKT1, ACTR1A, ACTR1B, KRT8, PSTPIP1, TUBB6, LMOD2, TUBG2, PPP4C, ARL6IP5, PSTPIP2, ARHGEF2, LMNA, POLB, RB1, MID1IP1, CSRP3, MYH8, ELMO3, CENPJ, MID2, HDAC4, PLK4, MYO10, KRT18, TBCB, SPAG5, OPHN1, RIN1, MAPRE3, FEZ1	356	1122	15855	1.70684	0.197187	0.0136333	0.960069
GOTERM_BP_ALL	GO:0048523~negative regulation of cellular process	40	0.778665	0.00940398	SRP14, SBNO2, TGFB3, SOX9, GDNF, TGFB1, SAP30, GPX1, CASP3, EIF4EBP1, HLX, HMOX1, TRP63, RRAS, RHOC, HSF4, MT3, SPP1, MYF6, GTPBP4, ARHGEF2, TGFBR1, PKIG, POLB, RB1, MID1IP1, HDAC4, CDKN1A, PSMC5, TULP3, IL20RB, ID2, BBC3, BAX, JUN, TGIF1, HPGD, CHRD, SNX13, DNAJB6	317	1192	14219	1.5052	1	0.300677	15.0292
GOTERM_BP_ALL	GO:0006950~response to stress	39	0.759198	0.0137006	RAD23B, HAMP2, ARPP21, UCHL1, TGFB3, MKNK2, TLR2, CCL8, TLR4, TLR6, VARS, ASL, TGFB1, PSMB5, TNFRSF1A, GPX1, CASP3, DYSF, MAP1LC3A, NSMCE1, HMOX1, TRP63, HSF4, CAT, RUNX1, MT3, NFKBIZ, IRGM1, DDB1, POLB, CDKN1A, IL20RB, BBC3, HSPB8, BAX, BRE, HSPB1, GADD45A, SRXN1	317	1184	14219	1.47748	1	0.356342	21.1631
GOTERM_BP_ALL	GO:0009653~anatomical structure morphogenesis	36	0.700798	0.0234664	CDK5R1, HTATIP2, HPRT, TNFRSF12A, TNC, UCHL1, TGFB3, FHL2, SOX9, GDNF, TGFB1, NRCAM, GPX1, CUL7, CHRNA9, HMOX1, HLX, TEAD4, KRT8, TRP63, NEURL1A, CHUK, C1GALT1, CYR61, MYF6, ARHGEF2, PDPN, TGFBR1, JUNB, MURC, TULP3, SFRP1, BAX, TGIF1, CHRD, DNAJB6	317	1114	14219	1.44953	1	0.416845	33.5892
GOTERM_BP_ALL	GO:0009056~catabolic process	36	0.700798	0.00910257	RAD23B, AHCY, LSM6, HEXA, UCHL1, ABHD4, USE1, PSMA7, TRIM11, PSMB5, PSMB4, CYLD, GPX1, CASP3, MAP1LC3A, CUL7, HMOX1, PSMB3, DERA, CAT, USP14, PLD3, NPLOC4, IRGM1, SPSB1, DDB1, TULP4, PGLS, PSMD14, PSMC5, PSMC4, PSMC3, PSMA4, PSMC1, FBXO30, MDM2	317	1040	14219	1.55267	1	0.297182	14.5824
GOTERM_CC_ALL	GO:0005829~cytosol	35	0.681332	8.52938e-08	CYB5R3, ARFGAP3, AHCY, UCHL1, NIPSNAP3B, CCT3, PSMA7, VARS, MAGED1, NUBP1, HMOX1, PSMB3, ZAP70, PREPL, RRAS, SPG21, COX19, PIK3R3, PSMD8, PSTPIP2, NPLOC4, RELB, HDAC4, ATP6V1A, CDKN1A, PSMD14, NXN, PSMC4, PSMC3, PSMD11, BAX, PSMA4, USO1, POMP, SRXN1	356	549	15855	2.8393	2.60143e-05	8.6715e-06	0.000114266
GOTERM_CC_ALL	GO:0044430~cytoskeletal part	33	0.642398	0.000628657	EIF6, DYNC1LI1, MYL4, TUBB2B, CETN3, TTLL1, ARL2BP, HOOK2, MAP1LC3A, TEKT1, ACTR1A, ACTR1B, KRT8, PSTPIP1, TUBB6, PPP4C, TUBG2, ARHGEF2, LMNA, POLB, RB1, MID1IP1, CENPJ, MYH8, MID2, HDAC4, MYO10, PLK4, KRT18, TBCB, SPAG5, MAPRE3, FEZ1	356	774	15855	1.89884	0.174528	0.0136066	0.838918
GOTERM_BP_ALL	GO:0007242~intracellular signaling cascade	32	0.622932	0.0128048	ADCY2, MKNK2, TGFB3, RRAD, ARF6, TLR4, TLR6, STAC2, HMOX1, TRP63, ZAP70, MT2, RRAS, RHOC, SPRED1, SIK1, CHUK, TEC, ARHGEF2, SPSB1, NPR3, SLC9A3R1, DAPK2, VAV1, MURC, TULP4, RAB31, BBC3, RRAS2, BRE, RIT1, RAB13	317	915	14219	1.5687	1	0.350685	19.9197
GOTERM_BP_ALL	GO:0051239~regulation of multicellular organismal process	32	0.622932	0.00118941	MYOD1, HTATIP2, PANX1, TNFRSF12A, LGMN, TLR2, TGFB3, TLR4, SOX9, TLR6, GDNF, TGFB1, MUSK, CUL7, HLX, HMOX1, TRP63, ZAP70, RHOC, RUNX1, SCAMP5, MT3, RB1, CSRP3, HDAC4, TULP3, IL20RB, SFRP1, ID2, BAX, TGIF1, CHRD	317	778	14219	1.84493	0.912192	0.0804611	2.0305
GOTERM_BP_ALL	GO:0007399~nervous system development	29	0.564532	0.025062	CDK5R1, MEF2A, GLDN, HPRT, TNFRSF12A, HEXA, UCHL1, GDNF, TGFB1, NRCAM, UTP11L, ECE2, HLX, TRP63, RHOC, OLIG1, ATOH8, RUNX1, ACSL6, MT3, TGFBR1, HES6, RUFY3, TULP3, TBCB, BAX, OPHN1, TGIF1, CHRD	317	854	14219	1.52318	1	0.414238	35.4349
GOTERM_BP_ALL	GO:0044248~cellular catabolic process	29	0.564532	0.0233738	RAD23B, AHCY, HEXA, LSM6, UCHL1, PSMA7, TRIM11, PSMB5, CYLD, GPX1, PSMB4, CASP3, CUL7, MAP1LC3A, PSMB3, HMOX1, DERA, CAT, USP14, NPLOC4, IRGM1, SPSB1, DDB1, TULP4, PSMD14, PSMC5, PSMA4, FBXO30, MDM2	317	848	14219	1.53395	1	0.422678	33.4805
GOTERM_BP_ALL	GO:0050793~regulation of developmental process	27	0.525599	0.000400818	MYOD1, HTATIP2, TNFRSF12A, TGFB3, SOX9, GDNF, TGFB1, MUSK, CUL7, HLX, TRP63, ZAP70, RHOC, HSF4, SIK1, RUNX1, MT3, PDPN, RB1, JUNB, HDAC4, TULP3, SFRP1, ID2, BAX, TGIF1, CHRD	317	568	14219	2.13219	0.55932	0.0365619	0.688642
GOTERM_BP_ALL	GO:0016265~death	27	0.525599	9.81069e-05	TNFRSF21, MEF2A, HTATIP2, HPRT, TNFRSF12A, ARF6, ITM2B, TGFB1, GPX1, CLPTM1L, TNFRSF1A, CASP3, CUL7, KRT8, TRP63, BCAP29, ZFP346, LTBR, EDA2R, POLB, DAPK2, ELMO3, KRT18, BBC3, BAX, BRE, PEG3	317	519	14219	2.33349	0.181711	0.0124555	0.168971
GOTERM_BP_ALL	GO:0008219~cell death	27	0.525599	6.76978e-05	TNFRSF21, MEF2A, HTATIP2, HPRT, TNFRSF12A, ARF6, ITM2B, TGFB1, GPX1, CLPTM1L, TNFRSF1A, CASP3, CUL7, KRT8, TRP63, BCAP29, ZFP346, LTBR, EDA2R, POLB, DAPK2, ELMO3, KRT18, BBC3, BAX, BRE, PEG3	317	507	14219	2.38872	0.129231	0.00983553	0.116626
GOTERM_BP_ALL	GO:0009057~macromolecule catabolic process	26	0.506132	0.00584461	RAD23B, NPLOC4, SPSB1, LSM6, DDB1, UCHL1, USE1, PSMA7, TRIM11, PSMB5, PSMB4, CYLD, TULP4, CASP3, PSMD14, PSMC5, MAP1LC3A, CUL7, PSMC4, PSMC3, PSMA4, PSMB3, PSMC1, FBXO30, MDM2, USP14	317	654	14219	1.78322	0.999994	0.238378	9.61017
GOTERM_BP_ALL	GO:0009888~tissue development	25	0.486665	0.00837278	MYF6, MYOD1, TNC, PDLIM3, FHL2, SOX9, GDNF, CSRP3, JUNB, TGFB1, GPX1, MURC, MUSK, CASP3, SFRP1, JUN, HLX, TRP63, TGIF1, MYOG, GPNMB, CHRNA1, CHRD, CHUK, SPP1	317	638	14219	1.75764	1	0.286077	13.4916
GOTERM_BP_ALL	GO:0006357~regulation of transcription from RNA polymerase II promoter	25	0.486665	0.0055914	MYOD1, HTATIP2, PKIG, TGFB3, FHL2, RB1, HES6, ANKRD1, SOX9, TGFB1, MAGED1, SAP30, HDAC4, MURC, TNFRSF1A, LBH, ID2, MED15, JUN, TEAD4, TRP63, TGIF1, MYOG, HSF4, RUNX1	317	616	14219	1.82041	0.999989	0.233969	9.21252
GOTERM_BP_ALL	GO:0030163~protein catabolic process	24	0.467199	0.00320369	RAD23B, NPLOC4, SPSB1, DDB1, UCHL1, USE1, PSMA7, TRIM11, PSMB5, PSMB4, CYLD, TULP4, PSMD14, PSMC5, CUL7, MAP1LC3A, PSMC4, PSMC3, PSMB3, PSMA4, PSMC1, FBXO30, MDM2, USP14	317	556	14219	1.93618	0.998582	0.162443	5.38085
GOTERM_BP_ALL	GO:0065009~regulation of molecular function	24	0.467199	0.00245416	ARFGAP3, GTPBP4, ADCY2, PKIG, TLR2, TGFB3, EDA2R, TLR4, RB1, NPR3, TLR6, VAV1, TGFB1, SERINC2, CASP3, CDKN1A, BBC3, HMOX1, BAX, SPRED1, CAT, TBC1D1, TBC1D20, GADD45A	317	544	14219	1.97889	0.993412	0.133678	4.14696
GOTERM_BP_ALL	GO:0012501~programmed cell death	24	0.467199	0.000378304	ZFP346, TNFRSF21, MEF2A, HTATIP2, LTBR, TNFRSF12A, EDA2R, ARF6, ITM2B, DAPK2, ELMO3, TNFRSF1A, GPX1, CLPTM1L, CASP3, KRT18, CUL7, BBC3, BAX, KRT8, BCAP29, BRE, TRP63, PEG3	317	473	14219	2.27594	0.538559	0.0361587	0.65008
GOTERM_CC_ALL	GO:0015630~microtubule cytoskeleton	24	0.467199	0.000213572	DYNC1LI1, ARHGEF2, TUBB2B, CETN3, POLB, RB1, MID1IP1, TTLL1, CENPJ, ARL2BP, MID2, HOOK2, PLK4, TBCB, MAP1LC3A, SPAG5, TEKT1, ACTR1A, ACTR1B, TUBB6, PPP4C, TUBG2, MAPRE3, FEZ1	356	450	15855	2.37528	0.0630697	0.00649347	0.285737
GOTERM_BP_ALL	GO:0031325~positive regulation of cellular metabolic process	23	0.447732	0.0303026	MYF6, MYOD1, MEF2A, HTATIP2, HPRT, TGFB3, TLR2, TLR4, RB1, SOX9, TLR6, TGFB1, HDAC4, MURC, TNFRSF1A, JUN, TEAD4, BRE, TRP63, MYOG, HSF4, RUNX1, MAPRE3	317	644	14219	1.60196	1	0.426848	41.1631
GOTERM_BP_ALL	GO:0006915~apoptosis	23	0.447732	0.000729175	ZFP346, TNFRSF21, MEF2A, HTATIP2, LTBR, TNFRSF12A, ARF6, ITM2B, DAPK2, ELMO3, TNFRSF1A, GPX1, CLPTM1L, CASP3, KRT18, CUL7, BBC3, BAX, KRT8, BCAP29, BRE, TRP63, PEG3	317	465	14219	2.21863	0.774848	0.055732	1.24946
GOTERM_MF_ALL	GO:0016817~hydrolase activity, acting on acid anhydrides	22	0.428266	0.0486219	DYNC1LI1, EEF1A1, GTPBP4, IRGM1, MYL4, TUBB2B, MYH8, MCM6, ATP6V1A, MYO10, PSMC5, PRUNE, NUBP1, PSMC4, PSMC3, EIF4A1, PSMC1, TUBB6, RAB13, DDX54, TUBG2, EHD4	336	654	15404	1.54219	1	0.609337	51.4836
GOTERM_BP_ALL	GO:0044265~cellular macromolecule catabolic process	22	0.428266	0.0311911	RAD23B, NPLOC4, SPSB1, DDB1, LSM6, UCHL1, PSMA7, TRIM11, PSMB5, PSMB4, CYLD, TULP4, PSMD14, CASP3, PSMC5, CUL7, MAP1LC3A, PSMB3, PSMA4, FBXO30, MDM2, USP14	317	609	14219	1.62037	1	0.427855	42.0854
GOTERM_BP_ALL	GO:0051173~positive regulation of nitrogen compound metabolic process	22	0.428266	0.00708072	MYF6, MYOD1, MEF2A, HTATIP2, HPRT, TGFB3, TLR2, TLR4, RB1, SOX9, TGFB1, HDAC4, MURC, TNFRSF1A, JUN, TEAD4, BRE, TRP63, MYOG, HSF4, RUNX1, MAPRE3	317	526	14219	1.87606	1	0.256523	11.528
GOTERM_BP_ALL	GO:0010941~regulation of cell death	21	0.408799	0.0267014	TNFRSF22, CDK5R1, HTATIP2, TGFBR1, TGFB3, POLB, SOX9, ITM2B, DAPK2, GDNF, TGFB1, GPX1, UTP11L, CDKN1A, CASP3, CUL7, BBC3, HMOX1, BAX, TRP63, SPP1	317	563	14219	1.6731	1	0.415549	37.281
GOTERM_BP_ALL	GO:0043067~regulation of programmed cell death	21	0.408799	0.0253874	TNFRSF22, CDK5R1, HTATIP2, TGFBR1, TGFB3, POLB, SOX9, ITM2B, DAPK2, GDNF, TGFB1, GPX1, UTP11L, CDKN1A, CASP3, CUL7, BBC3, HMOX1, BAX, TRP63, SPP1	317	560	14219	1.68206	1	0.411941	35.8053
GOTERM_BP_ALL	GO:0009891~positive regulation of biosynthetic process	21	0.408799	0.0241566	MYF6, MYOD1, MEF2A, HTATIP2, TGFB3, TLR2, TLR4, RB1, SOX9, TLR6, TGFB1, HDAC4, MURC, TNFRSF1A, JUN, TEAD4, TRP63, MYOG, HSF4, RUNX1, MAPRE3	317	557	14219	1.69112	1	0.41576	34.3936
GOTERM_BP_ALL	GO:0042981~regulation of apoptosis	21	0.408799	0.0224632	TNFRSF22, CDK5R1, HTATIP2, TGFBR1, TGFB3, POLB, SOX9, ITM2B, DAPK2, GDNF, TGFB1, GPX1, UTP11L, CDKN1A, CASP3, CUL7, BBC3, HMOX1, BAX, TRP63, SPP1	317	553	14219	1.70335	1	0.417241	32.4033
GOTERM_BP_ALL	GO:0031328~positive regulation of cellular biosynthetic process	21	0.408799	0.0221095	MYF6, MYOD1, MEF2A, HTATIP2, TGFB3, TLR2, TLR4, RB1, SOX9, TLR6, TGFB1, HDAC4, MURC, TNFRSF1A, JUN, TEAD4, TRP63, MYOG, HSF4, RUNX1, MAPRE3	317	552	14219	1.70644	1	0.415872	31.9805
GOTERM_BP_ALL	GO:0045595~regulation of cell differentiation	21	0.408799	0.000407462	TNFRSF12A, TGFB3, RB1, SOX9, JUNB, TGFB1, HDAC4, MUSK, ID2, CUL7, BAX, HLX, TRP63, ZAP70, TGIF1, RHOC, HSF4, RUNX1, SIK1, CHRD, MT3	317	386	14219	2.44029	0.565267	0.0355703	0.70002
GOTERM_BP_ALL	GO:0051716~cellular response to stimulus	20	0.389332	0.0421211	RAD23B, ARPP21, DDB1, POLB, GPX1, CDKN1A, EIF4EBP1, CASP3, MAP1LC3A, BBC3, HMOX1, BAX, NSMCE1, BRE, TRP63, CAT, PIK3R3, GADD45A, AKT2, MT3	317	556	14219	1.61349	1	0.49167	52.373
GOTERM_BP_ALL	GO:0044257~cellular protein catabolic process	20	0.389332	0.0313164	RAD23B, NPLOC4, SPSB1, DDB1, UCHL1, PSMA7, TRIM11, PSMB5, CYLD, PSMB4, TULP4, PSMD14, PSMC5, CUL7, MAP1LC3A, PSMB3, PSMA4, FBXO30, MDM2, USP14	317	537	14219	1.67057	1	0.423708	42.2144
GOTERM_BP_ALL	GO:0009892~negative regulation of metabolic process	20	0.389332	0.0299627	MYF6, SRP14, SBNO2, GTPBP4, PKIG, RB1, SOX9, TGFB1, SAP30, HDAC4, EIF4EBP1, PSMC5, ID2, BAX, SND1, JUN, TRP63, TGIF1, HSF4, DNAJB6	317	534	14219	1.67996	1	0.42603	40.8065
GOTERM_BP_ALL	GO:0051603~proteolysis involved in cellular protein catabolic process	20	0.389332	0.0299627	RAD23B, NPLOC4, SPSB1, DDB1, UCHL1, PSMA7, TRIM11, PSMB5, CYLD, PSMB4, TULP4, PSMD14, PSMC5, CUL7, MAP1LC3A, PSMB3, PSMA4, FBXO30, MDM2, USP14	317	534	14219	1.67996	1	0.42603	40.8065
GOTERM_BP_ALL	GO:0010557~positive regulation of macromolecule biosynthetic process	20	0.389332	0.0278994	MYF6, MYOD1, MEF2A, HTATIP2, TGFB3, TLR4, RB1, SOX9, TLR6, TGFB1, HDAC4, MURC, TNFRSF1A, JUN, TEAD4, TRP63, MYOG, HSF4, RUNX1, MAPRE3	317	530	14219	1.69264	1	0.423528	38.5985
GOTERM_BP_ALL	GO:0010605~negative regulation of macromolecule metabolic process	20	0.389332	0.0183261	MYF6, SRP14, SBNO2, GTPBP4, PKIG, RB1, SOX9, TGFB1, SAP30, HDAC4, EIF4EBP1, PSMC5, ID2, BAX, SND1, JUN, TRP63, TGIF1, HSF4, DNAJB6	317	506	14219	1.77292	1	0.387978	27.299
GOTERM_BP_ALL	GO:0006412~translation	20	0.389332	9.68201e-05	EIF6, EEF1A1, RPL35A, PTRH1, DARS, GARS, RPS9, RPS27L, EIF1A, VARS, RPS8, EIF3D, CYLD, EIF3G, RPL23, RPL34, EIF4A1, EIF3L, RPS20, EIF4E2	317	319	14219	2.81222	0.179556	0.0131073	0.166757
GOTERM_CC_ALL	GO:0031982~vesicle	19	0.369866	0.0447303	COPZ2, IRGM1, AHCY, HIP1R, TLR2, GARS, TGFB3, ESD, TLR6, TGFB1, ECE2, DYSF, MAP1LC3A, SND1, SPG21, RAB13, GPNMB, SCAMP5, MT3	356	519	15855	1.63043	0.999999	0.314237	45.8306
GOTERM_CC_ALL	GO:0031410~cytoplasmic vesicle	19	0.369866	0.0377295	COPZ2, IRGM1, AHCY, HIP1R, TLR2, GARS, TGFB3, ESD, TLR6, TGFB1, ECE2, DYSF, MAP1LC3A, SND1, SPG21, RAB13, GPNMB, SCAMP5, MT3	356	508	15855	1.66574	0.999992	0.291784	40.2638
GOTERM_BP_ALL	GO:0045935~positive regulation of nucleobase, nucleoside, nucleotide and nucleic acid metabolic process	19	0.369866	0.0360153	MYF6, MYOD1, MEF2A, HTATIP2, TGFB3, RB1, SOX9, TGFB1, HDAC4, MURC, TNFRSF1A, JUN, TEAD4, BRE, TRP63, MYOG, HSF4, RUNX1, MAPRE3	317	510	14219	1.67106	1	0.451073	46.8604
GOTERM_BP_ALL	GO:0031324~negative regulation of cellular metabolic process	19	0.369866	0.025401	MYF6, SRP14, SBNO2, GTPBP4, PKIG, RB1, SOX9, TGFB1, SAP30, HDAC4, EIF4EBP1, PSMC5, ID2, BAX, JUN, TRP63, TGIF1, HSF4, DNAJB6	317	489	14219	1.74283	1	0.408979	35.8208
GOTERM_BP_ALL	GO:0050790~regulation of catalytic activity	19	0.369866	0.0152956	ARFGAP3, GTPBP4, ADCY2, PKIG, TGFB3, TLR4, RB1, NPR3, TLR6, VAV1, SERINC2, CASP3, CDKN1A, BBC3, BAX, SPRED1, TBC1D1, TBC1D20, GADD45A	317	462	14219	1.84468	1	0.37081	23.3321
GOTERM_MF_ALL	GO:0008092~cytoskeletal protein binding	19	0.369866	0.00428306	CDK5R1, ARHGEF2, HIP1R, PDLIM3, POLB, MTSS1L, MYH8, CENPJ, NRCAM, HOOK2, MAP1LC3A, SPAG5, AIF1L, PSTPIP1, OPHN1, LMOD2, MAPRE3, FEZ1, PSTPIP2	336	414	15404	2.10401	0.896306	0.246698	6.03838
GOTERM_BP_ALL	GO:0010628~positive regulation of gene expression	18	0.350399	0.0457164	MYF6, MYOD1, MEF2A, HTATIP2, TGFB3, RB1, SOX9, TGFB1, HDAC4, MURC, TNFRSF1A, JUN, TEAD4, TRP63, MYOG, HSF4, RUNX1, MAPRE3	317	488	14219	1.65448	1	0.510215	55.3622
GOTERM_BP_ALL	GO:0045941~positive regulation of transcription	18	0.350399	0.0368251	MYF6, MYOD1, MEF2A, HTATIP2, TGFB3, RB1, SOX9, TGFB1, HDAC4, MURC, TNFRSF1A, JUN, TEAD4, TRP63, MYOG, HSF4, RUNX1, MAPRE3	317	475	14219	1.69976	1	0.455922	47.6246
GOTERM_BP_ALL	GO:0009890~negative regulation of biosynthetic process	17	0.330932	0.0335034	MYF6, SRP14, SBNO2, GTPBP4, PKIG, RB1, SOX9, TGFB1, SAP30, HDAC4, EIF4EBP1, PSMC5, ID2, TRP63, TGIF1, HSF4, DNAJB6	317	434	14219	1.75699	1	0.432376	44.4225
GOTERM_BP_ALL	GO:0031327~negative regulation of cellular biosynthetic process	17	0.330932	0.0308683	MYF6, SRP14, SBNO2, GTPBP4, PKIG, RB1, SOX9, TGFB1, SAP30, HDAC4, EIF4EBP1, PSMC5, ID2, TRP63, TGIF1, HSF4, DNAJB6	317	430	14219	1.77333	1	0.427245	41.7519
GOTERM_BP_ALL	GO:0010558~negative regulation of macromolecule biosynthetic process	17	0.330932	0.0247841	MYF6, SRP14, SBNO2, GTPBP4, PKIG, RB1, SOX9, TGFB1, SAP30, HDAC4, EIF4EBP1, PSMC5, ID2, TRP63, TGIF1, HSF4, DNAJB6	317	418	14219	1.82424	1	0.413947	35.117
GOTERM_BP_ALL	GO:0033554~cellular response to stress	17	0.330932	0.0189966	RAD23B, ARPP21, DDB1, POLB, GPX1, CDKN1A, CASP3, MAP1LC3A, BBC3, HMOX1, BAX, NSMCE1, BRE, TRP63, CAT, GADD45A, MT3	317	404	14219	1.88746	1	0.391182	28.1502
GOTERM_BP_ALL	GO:0001501~skeletal system development	17	0.330932	0.000656357	LGALS3, LTBP3, HEXA, TGFBR1, TGFB3, FHL2, SOX9, TGFB1, HDAC4, TULP3, TRP63, MYOG, RUNX1, GPNMB, CHRD, SPP1, IGFBP5	317	285	14219	2.67555	0.738687	0.052266	1.12535
GOTERM_BP_ALL	GO:0043009~chordate embryonic development	16	0.311466	0.0494343	MYF6, TGFBR1, TGFB3, JUNB, PRMT1, PLK4, TULP3, PSMC4, SFRP1, PSMC3, KRT8, TEAD4, TGIF1, RUNX1, DNAJB6, CYR61	317	421	14219	1.7047	1	0.520466	58.2669
GOTERM_BP_ALL	GO:0051254~positive regulation of RNA metabolic process	16	0.311466	0.0478582	MYOD1, HTATIP2, TGFB3, RB1, SOX9, TGFB1, HDAC4, MURC, TNFRSF1A, JUN, TEAD4, TRP63, MYOG, HSF4, RUNX1, MAPRE3	317	419	14219	1.71284	1	0.516343	57.058
GOTERM_BP_ALL	GO:0045893~positive regulation of transcription, DNA-dependent	16	0.311466	0.0459203	MYOD1, HTATIP2, TGFB3, RB1, SOX9, TGFB1, HDAC4, MURC, TNFRSF1A, JUN, TEAD4, TRP63, MYOG, HSF4, RUNX1, MAPRE3	317	416	14219	1.72519	1	0.509209	55.5264
GOTERM_MF_ALL	GO:0004175~endopeptidase activity	16	0.311466	0.0425704	PREP, LGMN, UCHL1, CTSS, PSMA7, MMP3, MMP23, PSMB5, PSMB4, PSMD14, ECE2, CASP3, PSMB3, PSMA4, PREPL, PRSS46	336	421	15404	1.74234	1	0.600996	46.8079
GOTERM_BP_ALL	GO:0048646~anatomical structure formation involved in morphogenesis	16	0.311466	0.0167068	MYF6, HTATIP2, TNFRSF12A, FHL2, JUNB, GPX1, MURC, SFRP1, HMOX1, TEAD4, TRP63, TGIF1, NEURL1A, CHRD, C1GALT1, CYR61	317	365	14219	1.96624	1	0.372095	25.204
GOTERM_CC_ALL	GO:0005874~microtubule	16	0.311466	0.000345689	DYNC1LI1, ARHGEF2, TUBB2B, POLB, MID1IP1, TTLL1, CENPJ, MID2, HOOK2, TBCB, MAP1LC3A, SPAG5, TEKT1, TUBB6, TUBG2, MAPRE3	356	240	15855	2.9691	0.100083	0.00874927	0.462118
GOTERM_BP_ALL	GO:0045944~positive regulation of transcription from RNA polymerase II promoter	15	0.291999	0.0295161	MYOD1, HTATIP2, TGFB3, RB1, SOX9, TGFB1, HDAC4, MURC, TNFRSF1A, JUN, TEAD4, TRP63, MYOG, HSF4, RUNX1	317	358	14219	1.87939	1	0.429834	40.3351
GOTERM_MF_ALL	GO:0032561~guanyl ribonucleotide binding	15	0.291999	0.0278851	EEF1A1, IRGM1, GTPBP4, TUBB2B, RRAD, ARF6, RAB31, RRAS2, RRAS, TUBB6, RIT1, RHOC, RAB13, TUBG2, EHD4	336	363	15404	1.89443	1	0.526037	33.6603
GOTERM_MF_ALL	GO:0019001~guanyl nucleotide binding	15	0.291999	0.0278851	EEF1A1, IRGM1, GTPBP4, TUBB2B, RRAD, ARF6, RAB31, RRAS2, RRAS, TUBB6, RIT1, RHOC, RAB13, TUBG2, EHD4	336	363	15404	1.89443	1	0.526037	33.6603
GOTERM_MF_ALL	GO:0005525~GTP binding	15	0.291999	0.0232635	EEF1A1, IRGM1, GTPBP4, TUBB2B, RRAD, ARF6, RAB31, RRAS2, RRAS, TUBB6, RIT1, RHOC, RAB13, TUBG2, EHD4	336	354	15404	1.94259	0.999996	0.498654	28.9338
GOTERM_BP_ALL	GO:0048583~regulation of response to stimulus	15	0.291999	0.0158374	MYOD1, SBNO2, TLR2, EDA2R, TLR4, TLR6, TGFB1, GPX1, TNFRSF1A, IL20RB, HLX, HMOX1, BRE, ZAP70, AKT2	317	330	14219	2.03886	1	0.376812	24.0558
GOTERM_BP_ALL	GO:0010942~positive regulation of cell death	15	0.291999	0.00155272	CDK5R1, HTATIP2, TGFBR1, TGFB3, ITM2B, DAPK2, TGFB1, GPX1, UTP11L, CASP3, CDKN1A, BBC3, BAX, HMOX1, TRP63	317	252	14219	2.66993	0.958257	0.0944898	2.64293
GOTERM_BP_ALL	GO:0043068~positive regulation of programmed cell death	15	0.291999	0.00143982	CDK5R1, HTATIP2, TGFBR1, TGFB3, ITM2B, DAPK2, TGFB1, GPX1, UTP11L, CASP3, CDKN1A, BBC3, BAX, HMOX1, TRP63	317	250	14219	2.69129	0.947403	0.0906302	2.453
GOTERM_BP_ALL	GO:0051726~regulation of cell cycle	15	0.291999	0.000312541	GTPBP4, RB1, JUNB, TGFB1, PLK4, CASP3, CDKN1A, CUL7, BAX, JUN, BRE, MDM2, SIK1, GADD45A, HPGD	317	214	14219	3.14403	0.472145	0.033069	0.53736
GOTERM_CC_ALL	GO:0000502~proteasome complex	15	0.291999	2.56584e-11	PSMB5, PSMB4, RAD23B, PSMD14, PSMC5, PSMC4, PSMC3, PSMD11, PSMA4, PSMB3, PSMC1, POMP, PSMD4, PSMA7, PSMD8	356	58	15855	11.5181	7.8258e-09	7.8258e-09	3.43737e-08
GOTERM_BP_ALL	GO:0007517~muscle organ development	14	0.272533	0.000155884	MYF6, MYOD1, TNC, PDLIM3, FHL2, CSRP3, TGFB1, GPX1, MURC, MUSK, HLX, TRP63, MYOG, CHRNA1	317	176	14219	3.568	0.272871	0.0185697	0.268356
GOTERM_BP_ALL	GO:0060537~muscle tissue development	14	0.272533	1.0513e-05	MYF6, MYOD1, TNC, PDLIM3, FHL2, CSRP3, TGFB1, GPX1, MURC, MUSK, HLX, TRP63, MYOG, CHRNA1	317	136	14219	4.61742	0.0212595	0.00268249	0.0181196
GOTERM_BP_ALL	GO:0016044~membrane organization	13	0.253066	0.0188001	NPLOC4, HIP1R, LMNA, GDNF, VAV1, SIRPA, ELMO3, NRCAM, DYSF, BAX, USO1, OPHN1, RIN1	317	272	14219	2.1438	1	0.39186	27.9018
GOTERM_BP_ALL	GO:0001701~in utero embryonic development	13	0.253066	0.0164994	TGFBR1, TGFB3, JUNB, PRMT1, PLK4, TULP3, PSMC4, PSMC3, KRT8, TEAD4, RUNX1, DNAJB6, CYR61	317	267	14219	2.18395	1	0.372391	24.9317
GOTERM_BP_ALL	GO:0043065~positive regulation of apoptosis	13	0.253066	0.00964799	CDK5R1, TGFBR1, TGFB3, ITM2B, DAPK2, TGFB1, GPX1, CASP3, UTP11L, BBC3, BAX, HMOX1, TRP63	317	248	14219	2.35126	1	0.298028	15.3892
GOTERM_BP_ALL	GO:0014706~striated muscle tissue development	13	0.253066	2.58252e-05	MYF6, MYOD1, MURC, GPX1, MUSK, HLX, TNC, PDLIM3, FHL2, MYOG, CHRNA1, CSRP3, TGFB1	317	127	14219	4.59145	0.0514183	0.0058481	0.0445053
GOTERM_BP_ALL	GO:0001944~vasculature development	12	0.233599	0.0243005	GPX1, HTATIP2, CUL7, PDPN, TNFRSF12A, HMOX1, BAX, TGFBR1, LOX, C1GALT1, JUNB, CYR61	317	250	14219	2.15303	1	0.414291	34.5601
GOTERM_BP_ALL	GO:0008285~negative regulation of cell proliferation	12	0.233599	0.0116736	HDAC4, CDKN1A, CASP3, GTPBP4, IL20RB, HMOX1, BAX, JUN, TGFB3, TGIF1, RB1, TGFB1	317	224	14219	2.40294	1	0.334224	18.3233
GOTERM_BP_ALL	GO:0051094~positive regulation of developmental process	12	0.233599	0.00846916	MYOD1, ID2, TNFRSF12A, HLX, BAX, TGFB3, ZAP70, TGIF1, RB1, HSF4, RUNX1, JUNB	317	214	14219	2.51523	1	0.284176	13.6364
GOTERM_BP_ALL	GO:0008283~cell proliferation	11	0.214133	0.049713	GPX1, HPRT, PDPN, BAX, UCHL1, TRP63, SOX9, IMPDH1, ACSL6, CHUK, TGFB1	317	247	14219	1.99759	1	0.520008	58.4773
GOTERM_BP_ALL	GO:0001568~blood vessel development	11	0.214133	0.0464616	GPX1, HTATIP2, CUL7, TNFRSF12A, HMOX1, BAX, TGFBR1, LOX, C1GALT1, JUNB, CYR61	317	244	14219	2.02215	1	0.510824	55.9593
GOTERM_MF_ALL	GO:0005261~cation channel activity	11	0.214133	0.0449855	P2RX5, KCNQ5, CHRNA9, KCNN3, KCNK5, CHRND, CHRNB1, CACNG1, CHRNA1, SCN5A, TMEM38B	336	248	15404	2.03346	1	0.607311	48.7221
GOTERM_BP_ALL	GO:0048568~embryonic organ development	11	0.214133	0.0433439	PLK4, TULP3, CHRNA9, HLX, TGFBR1, KRT8, TGFB3, RUNX1, JUNB, DNAJB6, CYR61	317	241	14219	2.04732	1	0.496491	53.4103
GOTERM_BP_ALL	GO:0016337~cell-cell adhesion	11	0.214133	0.0385115	NCAM1, NRCAM, PVR, CDK5R1, PDPN, PKP2, LGALS1, TTYH1, SOX9, DNAJB6, CYR61	317	236	14219	2.09069	1	0.465881	49.183
GOTERM_BP_ALL	GO:0007017~microtubule-based process	11	0.214133	0.0197456	HOOK2, DYNC1LI1, TUBB2B, TEKT1, UCHL1, TUBB6, NEURL1A, TUBG2, PPP4C, GADD45A, CENPJ	317	211	14219	2.33841	1	0.395442	29.09
GOTERM_BP_ALL	GO:0051338~regulation of transferase activity	11	0.214133	0.0136543	SERINC2, CDKN1A, CASP3, GTPBP4, PKIG, TGFB3, TLR4, SPRED1, RB1, TLR6, GADD45A	317	199	14219	2.47942	1	0.359855	21.0993
GOTERM_CC_ALL	GO:0048471~perinuclear region of cytoplasm	11	0.214133	0.0102907	CYLD, CDK5R1, GTPBP4, HIP1R, ATXN10, PSTPIP1, USO1, SNAP47, NEURL1A, MMP23, DNAJB6	356	189	15855	2.59207	0.957359	0.110281	12.9403
GOTERM_BP_ALL	GO:0080134~regulation of response to stress	11	0.214133	0.00940729	TNFRSF1A, MYOD1, GPX1, SBNO2, IL20RB, BRE, TLR2, EDA2R, TLR4, TLR6, AKT2	317	188	14219	2.62449	1	0.296202	15.0341
GOTERM_BP_ALL	GO:0006917~induction of apoptosis	11	0.214133	0.00417926	GPX1, UTP11L, CASP3, BBC3, HMOX1, BAX, TGFBR1, TRP63, TGFB3, DAPK2, ITM2B	317	167	14219	2.95451	0.999808	0.2017	6.96444
GOTERM_BP_ALL	GO:0012502~induction of programmed cell death	11	0.214133	0.00417926	GPX1, UTP11L, CASP3, BBC3, HMOX1, BAX, TGFBR1, TRP63, TGFB3, DAPK2, ITM2B	317	167	14219	2.95451	0.999808	0.2017	6.96444
GOTERM_MF_ALL	GO:0016564~transcription repressor activity	10	0.194666	0.0414933	HDAC4, AEBP2, SBNO2, ATF3, FHL2, TGIF1, RB1, ANKRD1, DDX54, DNAJB6	336	211	15404	2.17276	1	0.622002	45.9329
GOTERM_BP_ALL	GO:0048514~blood vessel morphogenesis	10	0.194666	0.0329593	GPX1, HTATIP2, CUL7, TNFRSF12A, HMOX1, BAX, TGFBR1, C1GALT1, JUNB, CYR61	317	198	14219	2.2654	1	0.429652	43.8806
GOTERM_BP_ALL	GO:0043549~regulation of kinase activity	10	0.194666	0.0279235	CDKN1A, CASP3, GTPBP4, PKIG, TGFB3, TLR4, SPRED1, RB1, TLR6, GADD45A	317	192	14219	2.33619	1	0.420801	38.6246
GOTERM_CC_ALL	GO:0005815~microtubule organizing center	10	0.194666	0.0267348	HOOK2, PLK4, ACTR1A, ACTR1B, CETN3, TUBG2, PPP4C, CENPJ, ARL2BP, FEZ1	356	189	15855	2.35643	0.999743	0.227625	30.4437
GOTERM_BP_ALL	GO:0010647~positive regulation of cell communication	10	0.194666	0.0255709	NCAM1, GPX1, TGFB3, ZAP70, EDA2R, TLR4, CAT, TLR6, CENPJ, CHUK	317	189	14219	2.37327	1	0.407986	36.0134
GOTERM_BP_ALL	GO:0022603~regulation of anatomical structure morphogenesis	10	0.194666	0.0240803	MYOD1, HTATIP2, SFRP1, PDPN, TNFRSF12A, BAX, TGFB3, RUNX1, GDNF, TGFB1	317	187	14219	2.39866	1	0.418154	34.3051
GOTERM_BP_ALL	GO:0045859~regulation of protein kinase activity	10	0.194666	0.0233739	CDKN1A, CASP3, GTPBP4, PKIG, TGFB3, TLR4, SPRED1, RB1, TLR6, GADD45A	317	186	14219	2.41155	1	0.419105	33.4807
GOTERM_BP_ALL	GO:0045597~positive regulation of cell differentiation	10	0.194666	0.0163942	ID2, TNFRSF12A, HLX, TGFB3, ZAP70, TGIF1, RB1, HSF4, RUNX1, JUNB	317	175	14219	2.56314	1	0.374541	24.793
GOTERM_BP_ALL	GO:0009967~positive regulation of signal transduction	10	0.194666	0.0147986	NCAM1, GPX1, TGFB3, ZAP70, EDA2R, TLR4, CAT, TLR6, CENPJ, CHUK	317	172	14219	2.60784	1	0.36981	22.6623
GOTERM_CC_ALL	GO:0005813~centrosome	10	0.194666	0.0100331	HOOK2, PLK4, ACTR1A, ACTR1B, CETN3, TUBG2, PPP4C, CENPJ, ARL2BP, FEZ1	356	160	15855	2.78353	0.953836	0.115756	12.6363
GOTERM_BP_ALL	GO:0006511~ubiquitin-dependent protein catabolic process	10	0.194666	0.00426035	PSMB5, RAD23B, CYLD, NPLOC4, PSMC5, CUL7, PSMA4, UCHL1, PSMA7, USP14	317	141	14219	3.1812	0.999838	0.200496	7.09495
GOTERM_BP_ALL	GO:0044092~negative regulation of molecular function	10	0.194666	0.00274589	CDKN1A, CASP3, GTPBP4, HMOX1, PKIG, CAT, SPRED1, RB1, NPR3, GADD45A	317	132	14219	3.3981	0.996377	0.144543	4.629
GOTERM_BP_ALL	GO:0042692~muscle cell differentiation	10	0.194666	0.00119269	MYOD1, MURC, GPX1, MUSK, LGALS1, TNC, FHL2, MYOG, RB1, CHRNA1	317	117	14219	3.83375	0.912778	0.0780922	2.03603
GOTERM_CC_ALL	GO:0043292~contractile fiber	10	0.194666	0.000276156	HDAC4, MURC, CDK5R1, KRT8, PDLIM3, ANKRD2, HSPB1, ANKRD1, CSRP3, MYH8	356	95	15855	4.68805	0.0807886	0.00762886	0.369325
GOTERM_BP_ALL	GO:0060538~skeletal muscle organ development	10	0.194666	3.66776e-05	MYF6, MYOD1, GPX1, MUSK, HLX, TNC, PDLIM3, MYOG, CHRNA1, TGFB1	317	74	14219	6.06147	0.072229	0.00679232	0.063202
GOTERM_BP_ALL	GO:0007519~skeletal muscle tissue development	10	0.194666	2.93644e-05	MYF6, MYOD1, GPX1, MUSK, HLX, TNC, PDLIM3, MYOG, CHRNA1, TGFB1	317	72	14219	6.22985	0.058256	0.0059842	0.0506031
GOTERM_CC_ALL	GO:0005623~cell	411	5.77815	0.034181	LDHA, PPP2R5A, LDHD, SELENBP1, TMEM143, PGP, PHTF2, SMOX, GNG5, ACAA2, CYP2D22, ANKS1, RXRG, EXD2, PTRF, VGLL2, MAPK9, VGLL4, PMP22, GRB14, SCN1B, PABPC4, PPT2, NFKBIA, KCNJ2, SYPL2, RAB7, PFN2, RILPL1, CDC42EP2, DUSP14, VEZF1, CDC42EP3, GPD2, GPD1, ESRRA, KLF13, PCNT, MAOB, DUSP23, DLAT, VDAC3, MLYCD, KCNJ8, RGS4, CD200, RTN4, KCNAB1, RTN2, TMEM109, P4HA1, GUCY1A3, TARSL2, GPIHBP1, KCNG4, ACO2, …	432	14723	15855	1.02454	0.999987	0.235317	37.5124
GOTERM_CC_ALL	GO:0044464~cell part	411	5.77815	0.034181	LDHA, PPP2R5A, LDHD, SELENBP1, TMEM143, PGP, PHTF2, SMOX, GNG5, ACAA2, CYP2D22, ANKS1, RXRG, EXD2, PTRF, VGLL2, MAPK9, VGLL4, PMP22, GRB14, SCN1B, PABPC4, PPT2, NFKBIA, KCNJ2, SYPL2, RAB7, PFN2, RILPL1, CDC42EP2, DUSP14, VEZF1, CDC42EP3, GPD2, GPD1, ESRRA, KLF13, PCNT, MAOB, DUSP23, DLAT, VDAC3, MLYCD, KCNJ8, RGS4, CD200, RTN4, KCNAB1, RTN2, TMEM109, P4HA1, GUCY1A3, TARSL2, GPIHBP1, KCNG4, ACO2, …	432	14723	15855	1.02454	0.999987	0.235317	37.5124
GOTERM_CC_ALL	GO:0005622~intracellular	328	4.61128	1.00507e-08	ADCY4, LDHA, MRPL42, PDLIM7, PPP2R5A, ATP1B2, PITPNA, LDHD, AURKA, SELENBP1, TMEM143, ZNRF1, DNASE1L1, GOT2, TRAK1, PHTF2, ABRA, SMOX, GPT2, GNG5, MRPL34, ACAA2, NUDT19, CYP2D22, RPP21, ANKS1, SUCLG1, RXRG, ZFP467, EXD2, RIC8B, PPARGC1A, PPARGC1B, EEPD1, PGM2, PTRF, VEGFA, VGLL2, MAPK9, PIAS2, VGLL4, MDH2, GRB14, MDH1, GCNT2, PABPC4, SFXN3, PPT2, NFKBIA, OCRL, SYPL2, RAB7, PFN2, RILPL1, CDC42EP2,…	432	10033	15855	1.19985	3.25643e-06	2.7137e-07	1.35884e-05
GOTERM_BP_ALL	GO:0009987~cellular process	321	4.51286	7.58553e-09	ADCY4, LDHA, ATP1B1, PDLIM7, ATP1B2, LTBP4, LDHD, AQP4, PGAM2, AQP7, SELENBP1, AURKA, ZNRF1, GPCPD1, AQP1, DNASE1L1, GOT2, SERPINE2, PPP1R1A, TRAK1, PHTF2, ABRA, SMOX, MAP2K6, MRPL34, ACAA2, CYP2D22, RPP21, SUCLG1, RXRG, ZFP467, EXD2, PPARGC1A, PPARGC1B, EEPD1, PGM2, VEGFC, PTRF, VEGFA, VGLL2, MAPK9, PIAS2, VGLL4, PMP22, MDH2, MDH1, TPPP3, ASB12, SFXN3, ASB11, PPT2, NFKBIA, OCRL, ASB15, SYPL2, RA…	412	9252	14219	1.19741	1.48448e-05	7.8131e-07	1.30089e-05
GOTERM_CC_ALL	GO:0044424~intracellular part	317	4.45663	1.14817e-08	LDHA, MRPL42, PDLIM7, PPP2R5A, ATP1B2, PITPNA, LDHD, SELENBP1, AURKA, TMEM143, ZNRF1, DNASE1L1, GOT2, TRAK1, PHTF2, ABRA, SMOX, GPT2, GNG5, MRPL34, ACAA2, NUDT19, CYP2D22, RPP21, ANKS1, SUCLG1, RXRG, ZFP467, RIC8B, PPARGC1A, PPARGC1B, PGM2, PTRF, VEGFA, VGLL2, MAPK9, PIAS2, VGLL4, MDH2, GRB14, MDH1, GCNT2, PABPC4, SFXN3, NFKBIA, PPT2, OCRL, SYPL2, RAB7, PFN2, RILPL1, CDC42EP2, DUSP14, GYS1, IDH2,…	432	9598	15855	1.21216	3.72007e-06	2.86159e-07	1.5523e-05
GOTERM_CC_ALL	GO:0005737~cytoplasm	271	3.80993	9.85407e-21	LDHA, MRPL42, PDLIM7, PPP2R5A, ATP1B2, PITPNA, LDHD, SELENBP1, AURKA, TMEM143, ZNRF1, DNASE1L1, GOT2, ABRA, SMOX, GPT2, GNG5, MRPL34, ACAA2, NUDT19, CYP2D22, ANKS1, SUCLG1, RIC8B, PGM2, PTRF, VEGFA, VGLL2, MAPK9, GRB14, MDH2, MDH1, GCNT2, PABPC4, SFXN3, NFKBIA, PPT2, OCRL, SYPL2, RAB7, PFN2, RILPL1, CDC42EP2, DUSP14, GYS1, IDH2, CDC42EP3, GPD2, GPD1, PCNT, MAOB, DUSP23, SMYD1, DLAT, VDAC3, OCIAD2…	432	6468	15855	1.53774	3.19272e-18	1.59636e-18	1.33225e-17
GOTERM_CC_ALL	GO:0043226~organelle	267	3.75369	1.27385e-05	LDHA, MRPL42, PDLIM7, PPP2R5A, LDHD, SELENBP1, AURKA, TMEM143, ZNRF1, DNASE1L1, GOT2, TRAK1, PHTF2, ABRA, SMOX, GPT2, GNG5, MRPL34, ACAA2, NUDT19, RPP21, SUCLG1, RXRG, ZFP467, PPARGC1A, PPARGC1B, PTRF, VGLL2, MAPK9, PIAS2, VGLL4, GRB14, MDH2, MDH1, GCNT2, SFXN3, NFKBIA, PPT2, OCRL, SYPL2, RAB7, PFN2, CDC42EP2, DUSP14, IDH2, VEZF1, CDC42EP3, GPD2, GPD1, ESRRA, KLF13, PCNT, MAOB, DUSP23, MYOZ1, SMY…	432	8190	15855	1.19649	0.00411878	0.000206343	0.0172207
GOTERM_CC_ALL	GO:0043229~intracellular organelle	267	3.75369	1.21554e-05	LDHA, MRPL42, PDLIM7, PPP2R5A, LDHD, SELENBP1, AURKA, TMEM143, ZNRF1, DNASE1L1, GOT2, TRAK1, PHTF2, ABRA, SMOX, GPT2, GNG5, MRPL34, ACAA2, NUDT19, RPP21, SUCLG1, RXRG, ZFP467, PPARGC1A, PPARGC1B, PTRF, VGLL2, MAPK9, PIAS2, VGLL4, GRB14, MDH2, MDH1, GCNT2, SFXN3, NFKBIA, PPT2, OCRL, SYPL2, RAB7, PFN2, CDC42EP2, DUSP14, IDH2, VEZF1, CDC42EP3, GPD2, GPD1, ESRRA, KLF13, PCNT, MAOB, DUSP23, MYOZ1, SMY…	432	8186	15855	1.19708	0.00393062	0.000218774	0.0164325
GOTERM_BP_ALL	GO:0008152~metabolic process	243	3.41628	5.42231e-05	ADCY4, ATP1B1, LDHA, ATP1B2, LDHD, PGAM2, AURKA, GPCPD1, ZNRF1, DNASE1L1, GOT2, PGP, PPP1R1A, TRAK1, PHTF2, ABRA, SMOX, GPT2, MAP2K6, MRPL34, ACAA2, RPP21, CYP2D22, SUCLG1, RXRG, ZFP467, EXD2, PPARGC1A, PPARGC1B, EEPD1, PGM2, PTRF, VEGFA, VGLL2, MAPK9, PIAS2, VGLL4, MDH2, MDH1, ENPP2, ASB12, PPT2, ASB11, OCRL, ASB15, TPI1, PPP1R3C, DUSP14, ASB10, GYS1, IDH2, FBXO3, AMD1, FBXO9, GPD2, GPD1, ESRRA,…	412	7020	14219	1.19465	0.100681	0.00278867	0.0929496
GOTERM_CC_ALL	GO:0043227~membrane-bounded organelle	242	3.40222	1.23443e-05	MRPL42, LDHA, PPP2R5A, LDHD, SELENBP1, TMEM143, ZNRF1, DNASE1L1, GOT2, TRAK1, PHTF2, SMOX, GPT2, GNG5, MRPL34, ACAA2, NUDT19, RPP21, SUCLG1, RXRG, ZFP467, PPARGC1A, PPARGC1B, PTRF, VGLL2, MAPK9, PIAS2, VGLL4, GRB14, MDH2, MDH1, GCNT2, SFXN3, NFKBIA, PPT2, OCRL, SYPL2, RAB7, DUSP14, IDH2, VEZF1, GPD2, GPD1, ESRRA, KLF13, MAOB, DUSP23, MYOZ1, SMYD1, DLAT, VDAC3, OCIAD2, KCNJ8, MLYCD, ZFHX3, TCF15, …	432	7261	15855	1.22321	0.0039916	0.000210482	0.0166879
GOTERM_CC_ALL	GO:0043231~intracellular membrane-bounded organelle	242	3.40222	1.14955e-05	MRPL42, LDHA, PPP2R5A, LDHD, SELENBP1, TMEM143, ZNRF1, DNASE1L1, GOT2, TRAK1, PHTF2, SMOX, GPT2, GNG5, MRPL34, ACAA2, NUDT19, RPP21, SUCLG1, RXRG, ZFP467, PPARGC1A, PPARGC1B, PTRF, VGLL2, MAPK9, PIAS2, VGLL4, GRB14, MDH2, MDH1, GCNT2, SFXN3, NFKBIA, PPT2, OCRL, SYPL2, RAB7, DUSP14, IDH2, VEZF1, GPD2, GPD1, ESRRA, KLF13, MAOB, DUSP23, MYOZ1, SMYD1, DLAT, VDAC3, OCIAD2, KCNJ8, MLYCD, ZFHX3, TCF15, …	432	7255	15855	1.22422	0.00371765	0.000219069	0.0155406
GOTERM_BP_ALL	GO:0044237~cellular metabolic process	222	3.12105	1.22875e-07	ADCY4, ATP1B1, LDHA, ATP1B2, LDHD, PGAM2, AURKA, GPCPD1, ZNRF1, DNASE1L1, GOT2, PPP1R1A, TRAK1, PHTF2, ABRA, SMOX, MRPL34, MAP2K6, ACAA2, RPP21, CYP2D22, SUCLG1, ZFP467, RXRG, EXD2, PPARGC1A, PPARGC1B, EEPD1, PGM2, PTRF, VEGFA, VGLL2, MAPK9, PIAS2, VGLL4, MDH2, MDH1, ASB12, PPT2, ASB11, OCRL, ASB15, TPI1, PPP1R3C, DUSP14, ASB10, GYS1, IDH2, FBXO3, AMD1, FBXO9, GPD2, GPD1, ESRRA, KLF13, DUSP23, SM…	412	5857	14219	1.30813	0.000240438	1.09302e-05	0.000210725
GOTERM_CC_ALL	GO:0044444~cytoplasmic part	200	2.81175	1.796e-19	MRPL42, LDHA, LDHD, SELENBP1, AURKA, ZNRF1, TMEM143, DNASE1L1, GOT2, ABRA, GNG5, GPT2, MRPL34, ACAA2, NUDT19, SUCLG1, RIC8B, PTRF, MAPK9, GRB14, MDH2, MDH1, GCNT2, SFXN3, NFKBIA, PPT2, OCRL, SYPL2, RAB7, RILPL1, IDH2, GPD2, GPD1, PCNT, MAOB, DUSP23, DLAT, VDAC3, OCIAD2, KCNJ8, MLYCD, ZFHX3, RTN4, SLC27A1, JPH2, COX10, RTN2, EFHD1, TMEM109, P4HA1, FITM2, NOS3, JPH1, ACO2, PHKG1, ACTA2, DECR1, DACT…	432	4184	15855	1.75437	5.81904e-17	1.45476e-17	2.42815e-16
GOTERM_BP_ALL	GO:0044238~primary metabolic process	199	2.79769	0.0351573	ADCY4, ATP1B1, LDHA, ATP1B2, LDHD, PGAM2, AURKA, GPCPD1, ZNRF1, DNASE1L1, GOT2, PGP, PPP1R1A, PHTF2, TRAK1, ABRA, SMOX, MRPL34, MAP2K6, ACAA2, RPP21, CYP2D22, ZFP467, RXRG, EXD2, PPARGC1A, EEPD1, PPARGC1B, PGM2, PTRF, VEGFA, MAPK9, VGLL2, PIAS2, VGLL4, MDH2, MDH1, ENPP2, ASB12, PPT2, ASB11, OCRL, ASB15, TPI1, PPP1R3C, DUSP14, ASB10, IDH2, GYS1, FBXO3, AMD1, FBXO9, GPD2, GPD1, ESRRA, KLF13, OSBPL6…	412	6211	14219	1.10577	1	0.490066	45.8703
GOTERM_MF_ALL	GO:0003824~catalytic activity	196	2.75552	1.54229e-09	ADCY4, ATP1B1, LDHA, ATP1B2, LDHD, PGAM2, AURKA, GPCPD1, ZNRF1, DNASE1L1, GOT2, PGP, SMOX, GPT2, MAP2K6, ACAA2, NUDT19, RPP21, CYP2D22, SUCLG1, EXD2, PGM2, MAPK9, PIAS2, MDH2, MDH1, GCNT2, ENPP2, PPT2, OCRL, TPI1, DUSP14, IDH2, GYS1, AMD1, GPD2, GPD1, PCNT, MAOB, DUSP23, DLAT, TINAGL1, MLYCD, SLC27A1, KCNAB1, COX10, ART3, P4HA1, GUCY1A3, NOS3, TARSL2, ACO2, CAR14, PHKG1, DECR1, GMPR, ADK, GUCY1B3…	412	5142	15404	1.42515	1.01174e-06	1.01174e-06	2.30566e-06
GOTERM_BP_ALL	GO:0051179~localization	112	1.57458	1.78076e-05	SLC8A3, KCNC1, ATP1B1, SLC44A2, ATP1B2, PITPNA, LTBP4, AQP4, SELENBP1, AQP7, AQP1, CXCL12, GOT2, ANK1, SLC2A4, TRAK1, ABRA, PITPNC1, SAR1B, PICK1, SLC25A36, VEGFA, VAMP5, SLC40A1, FXYD1, ACHE, CAV1, SCN1B, ADHFE1, SFXN3, NFKBIA, TIMP4, KCNJ2, SRF, SYPL2, RAB7, LLGL2, PPP1R3C, TTYH2, RHOBTB3, RILP, PCNT, OSBPL6, VDAC3, ABCB4, SLC25A12, SLC25A11, P2RX6, KCNJ8, NDUFV1, FABP3, SLC25A19, RHOT2, KCTD15…	412	2659	14219	1.45369	0.0342494	0.00112355	0.0305348
GOTERM_CC_ALL	GO:0044422~organelle part	111	1.56052	0.00441144	PDLIM7, PPP2R5A, AURKA, GOT2, ACSS1, SLC2A4, ST3GAL6, ELOVL6, HADH, MRPL34, SATB1, ACAA2, LBX1, RPP21, SNRPN, SUCLG1, PICK1, MLXIPL, PPP1CC, HRASLS, SLC25A36, PIAS2, SMARCA1, AKAP1, MDH2, CAV1, MYL2, ZFP768, IVD, GSTK1, IDH2, GPD2, RILP, COX8B, PCNT, MAOB, AK3, RFNG, DLAT, VDAC3, OCIAD2, DOCK4, ABCB4, HDAC5, SLC25A12, SLC25A11, ATF4, NDUFV1, ST8SIA5, SLC25A19, RHOT2, HNRNPH1, ZFHX3, UQCRC2, RTN4,…	432	3216	15855	1.26675	0.761281	0.0466269	5.80222
GOTERM_CC_ALL	GO:0044446~intracellular organelle part	110	1.54646	0.00496121	PDLIM7, PPP2R5A, AURKA, GOT2, ACSS1, SLC2A4, ST3GAL6, ELOVL6, HADH, MRPL34, SATB1, ACAA2, LBX1, RPP21, SNRPN, SUCLG1, PICK1, MLXIPL, PPP1CC, HRASLS, SLC25A36, PIAS2, SMARCA1, AKAP1, MDH2, CAV1, MYL2, ZFP768, IVD, GSTK1, IDH2, GPD2, RILP, COX8B, PCNT, MAOB, AK3, RFNG, DLAT, VDAC3, OCIAD2, ABCB4, HDAC5, SLC25A12, SLC25A11, ATF4, NDUFV1, ST8SIA5, SLC25A19, RHOT2, HNRNPH1, ZFHX3, UQCRC2, RTN4, UQCRC1…	432	3194	15855	1.26398	0.800398	0.0506537	6.50304
GOTERM_BP_ALL	GO:0051234~establishment of localization	108	1.51835	5.5897e-07	SLC8A3, KCNC1, ATP1B1, SLC44A2, ATP1B2, PITPNA, LTBP4, AQP4, AQP7, SELENBP1, AQP1, GOT2, ANK1, SLC2A4, TRAK1, ABRA, PITPNC1, SAR1B, PICK1, SLC25A36, VAMP5, SLC40A1, FXYD1, ACHE, CAV1, SCN1B, ADHFE1, SFXN3, NFKBIA, TIMP4, KCNJ2, SYPL2, RAB7, LLGL2, PPP1R3C, TTYH2, RHOBTB3, RILP, PCNT, OSBPL6, VDAC3, ABCB4, SLC25A12, SLC25A11, P2RX6, KCNJ8, NDUFV1, FABP3, SLC25A19, RHOT2, KCTD15, UQCRC2, SLC27A1, U…	412	2358	14219	1.58071	0.00109331	4.20724e-05	0.000958606
GOTERM_BP_ALL	GO:0006810~transport	108	1.51835	3.95022e-07	SLC8A3, KCNC1, ATP1B1, SLC44A2, ATP1B2, PITPNA, LTBP4, AQP4, AQP7, SELENBP1, AQP1, GOT2, ANK1, SLC2A4, TRAK1, ABRA, PITPNC1, SAR1B, PICK1, SLC25A36, VAMP5, SLC40A1, FXYD1, ACHE, CAV1, SCN1B, ADHFE1, SFXN3, NFKBIA, TIMP4, KCNJ2, SYPL2, RAB7, LLGL2, PPP1R3C, TTYH2, RHOBTB3, RILP, PCNT, OSBPL6, VDAC3, ABCB4, SLC25A12, SLC25A11, P2RX6, KCNJ8, NDUFV1, FABP3, SLC25A19, RHOT2, KCTD15, UQCRC2, SLC27A1, U…	412	2342	14219	1.59151	0.000772759	3.09218e-05	0.000677443
GOTERM_CC_ALL	GO:0005739~mitochondrion	106	1.49023	1.2177e-24	LDHA, MRPL42, LDHD, TMEM143, GOT2, ACSS1, IDH3G, SPR, ELOVL6, HADH, GPT2, GNG5, MTUS1, MRPL34, OMA1, ACAA2, NUDT19, SUCLG1, PICK1, PPP1CC, PTRF, AKR1B10, SLC25A36, AKAP1, MDH2, MDH1, CAV1, ADHFE1, SFXN3, IVD, GSTK1, IDH2, PPTC7, GPD2, GPD1, RILP, COX8B, AK1, MAOB, AK3, IDH3B, DLAT, VDAC3, IDH3A, OCIAD2, SLC25A12, SLC25A11, MLYCD, KCNJ8, NDUFV1, SLC25A19, RHOT2, ZFHX3, UQCRC2, UQCRC1, COX10, CYC1,…	432	1322	15855	2.94277	3.94536e-22	3.94536e-22	1.64631e-21
GOTERM_BP_ALL	GO:0032502~developmental process	102	1.43399	0.00434858	PDLIM7, TIRAP, SELENBP1, IL15, CXCL12, PGP, ANK1, SERPINE2, SLC2A4, ROBO4, SPR, SATB1, LBX1, PICK1, RXRG, HOXD9, VEGFC, DLL4, VEGFA, PYGO1, VAMP5, VGLL2, SMARCA1, PMP22, ACHE, CAV1, LMBR1, MYL2, PPT2, SRF, TIMP3, TPI1, LAMB2, NUMB, GYS1, STRBP, AMD1, VEZF1, PCNT, SMYD1, BPGM, RFNG, HDAC5, SEMA6C, EBF3, KCNJ8, ZFHX3, TCF15, RTN4, FGF6, JPH2, ZFP41, COX10, SORL1, PEX7, MBP, EFHD1, AES, TPP1, NOS3, …	412	2743	14219	1.28335	0.999802	0.126613	7.20143
GOTERM_BP_ALL	GO:0007275~multicellular organismal development	95	1.33558	0.00426478	FGF6, RTN4, JPH2, ZFP41, PDLIM7, SORL1, TIRAP, IL15, CXCL12, PEX7, MBP, EFHD1, PGP, AES, ANK1, SERPINE2, TPP1, ROBO4, SPR, SOX18, NOS3, FGF1, JPH1, SATB1, ACADM, LBX1, EGFL7, PICK1, RXRG, HOXD9, VEGFC, MFN1, EYA1, ACVR2B, KIF1B, DLL4, CLIC5, VEGFA, GADD45G, PYGO1, VAMP5, VGLL2, GADD45B, SMARCA1, PMP22, RAB3A, ACHE, CAV1, LMBR1, MYL2, FKBP4, SLC37A4, PPT2, EGLN1, MREG, SRF, CD24A, TIMP3, APLP2, L7…	412	2521	14219	1.30054	0.999767	0.1262	7.06739
GOTERM_BP_ALL	GO:0048856~anatomical structure development	83	1.16688	0.00561324	FGF6, RTN4, PDLIM7, COX10, TIRAP, IL15, CXCL12, PEX7, MBP, EFHD1, PGP, AES, ANK1, SERPINE2, TPP1, ROBO4, SPR, SOX18, NOS3, FGF1, JPH1, SATB1, ACADM, LBX1, EGFL7, RXRG, HOXD9, VEGFC, MFN1, EYA1, ACVR2B, DLL4, CLIC5, VEGFA, GADD45G, PYGO1, VAMP5, VGLL2, SMARCA1, PMP22, RAB3A, CAV1, ACHE, LMBR1, MYL2, FKBP4, SLC37A4, PPT2, EGLN1, MREG, SRF, TIMP3, CD24A, APLP2, L7RN6, MLF1, ALDH1A1, RGMA, LAMB2, AGT…	412	2170	14219	1.32005	0.999984	0.14956	9.20227
GOTERM_MF_ALL	GO:0000166~nucleotide binding	83	1.16688	0.000708863	ADCY4, SLC27A1, D5ERTD579E, LDHD, PINK1, AURKA, ACSS1, IDH3G, LACE1, GUCY1A3, NOS3, TIE1, SAR1B, NDUFS2, TARSL2, MAP2K6, ACADM, ACTA2, PHKG1, SUCLG1, G3BP2, PPARGC1A, PPARGC1B, ARL3, ACADVL, PANK4, MFN1, ACVR2B, KIF1B, PANK1, ADK, MAPK9, RBM38, GUCY1B3, SMARCA1, MDH1, RAB3A, FKBP4, PABPC4, TIMP4, MAPKAPK2, UBE2R2, RAB7, SNRK, IVD, CKMT2, TEK, IDH2, RHOBTB2, ABCD2, PRKAA2, UBE2D1, GAPDH, CAMK2A, R…	412	2183	15404	1.42155	0.371977	0.0269925	1.05449
GOTERM_BP_ALL	GO:0048731~system development	78	1.09658	0.00637135	FGF6, RTN4, PDLIM7, TIRAP, IL15, CXCL12, PEX7, MBP, EFHD1, PGP, AES, ANK1, SERPINE2, TPP1, ROBO4, SPR, SOX18, NOS3, FGF1, JPH1, SATB1, ACADM, LBX1, EGFL7, RXRG, HOXD9, VEGFC, EYA1, ACVR2B, DLL4, CLIC5, VEGFA, GADD45G, VAMP5, PYGO1, VGLL2, SMARCA1, PMP22, RAB3A, CAV1, ACHE, MYL2, FKBP4, SLC37A4, PPT2, EGLN1, MREG, SRF, TIMP3, CD24A, APLP2, L7RN6, MLF1, ALDH1A1, RGMA, LAMB2, AGT, NUMB, PPP3CB, GYS1…	412	2027	14219	1.32804	0.999996	0.163639	10.3821
GOTERM_MF_ALL	GO:0016787~hydrolase activity	73	1.02629	0.0433731	UQCRC2, ATP1B1, UQCRC1, ATP1B2, STYX, PGAM2, GPCPD1, OTUB2, CMBL, DNASE1L1, PGP, ACOT7, TPP1, PDE4A, MGLL, ACOT13, ENOPH1, OMA1, NUDT19, NUDT4, RPP21, PICK1, EXD2, FBP2, PPP1CC, LPIN1, MFN1, EYA1, KIF1B, PPM1K, PPM1L, SMARCA1, ACHE, MYL2, ENPP2, ETHE1, ADAMTSL4, PPM1A, PPT2, PPM1B, OCRL, PLCL2, DUSP14, ABCD2, PPP3CB, PLCD4, ASRGL1, RHOBTB3, PPTC7, PTPRB, LPL, GNAO1, EEF1A2, EPHX2, DUSP23, EPHX1, …	412	2221	15404	1.22888	1	0.447685	48.464
GOTERM_BP_ALL	GO:0048513~organ development	67	0.941937	0.00440676	FGF6, RTN4, TIRAP, IL15, CXCL12, PEX7, PGP, ANK1, ROBO4, NOS3, SOX18, FGF1, JPH1, SATB1, ACADM, LBX1, EGFL7, RXRG, HOXD9, VEGFC, ACVR2B, EYA1, DLL4, CLIC5, VEGFA, GADD45G, VAMP5, PYGO1, VGLL2, SMARCA1, RAB3A, CAV1, ACHE, MYL2, FKBP4, SLC37A4, PPT2, EGLN1, MREG, SRF, TIMP3, CD24A, APLP2, L7RN6, MLF1, ALDH1A1, RGMA, AGT, NUMB, PPP3CB, GYS1, TNFRSF19, VEZF1, CAR2, NFATC1, MAF, ACTC1, FLT1, BPGM, KY,…	412	1663	14219	1.39045	0.999824	0.126326	7.29437
GOTERM_MF_ALL	GO:0017076~purine nucleotide binding	66	0.927879	0.0148962	ADCY4, D5ERTD579E, LDHD, PINK1, AURKA, ACSS1, IDH3G, LACE1, GUCY1A3, NOS3, TIE1, SAR1B, TARSL2, MAP2K6, ACADM, ACTA2, PHKG1, SUCLG1, ARL3, PANK4, ACADVL, MFN1, ACVR2B, KIF1B, PANK1, ADK, MAPK9, GUCY1B3, SMARCA1, RAB3A, FKBP4, TIMP4, MAPKAPK2, RAB7, UBE2R2, SNRK, IVD, CKMT2, TEK, RHOBTB2, ABCD2, PRKAA2, UBE2D1, CAMK2A, RHOBTB3, PDK2, ACTC1, ADSSL1, FLT1, GNAO1, GIMAP6, EEF1A2, AK1, AK3, ABCB4, TUB…	412	1871	15404	1.31888	0.999947	0.233632	20.0978
GOTERM_BP_ALL	GO:0048869~cellular developmental process	63	0.885702	0.0152411	RTN4, FGF6, PDLIM7, ZFP41, COX10, TIRAP, SELENBP1, IL15, CXCL12, PEX7, EFHD1, ANK1, SERPINE2, SLC2A4, ROBO4, SPR, SOX18, FGF1, SATB1, ACADM, LBX1, EGFL7, LPIN1, HOXD9, VEGFC, MFN1, EYA1, DLL4, CLIC5, VEGFA, GADD45G, VAMP5, SMARCA1, PMP22, GADD45B, RAB3A, CAV1, MYL2, SLC37A4, MREG, SRF, CD24A, MLF1, LAMB2, AGT, NUMB, PPP3CB, STRBP, VEZF1, NFATC1, MAF, ACTC1, FLT1, AIMP2, PCNT, BPGM, KY, RFNG, CAPN…	412	1636	14219	1.32901	1	0.303806	23.1559
GOTERM_MF_ALL	GO:0032553~ribonucleotide binding	61	0.857585	0.0389621	ADCY4, D5ERTD579E, PINK1, AURKA, ACSS1, IDH3G, LACE1, GUCY1A3, TIE1, SAR1B, TARSL2, MAP2K6, PHKG1, ACTA2, SUCLG1, ARL3, PANK4, MFN1, ACVR2B, KIF1B, PANK1, ADK, MAPK9, GUCY1B3, SMARCA1, RAB3A, FKBP4, TIMP4, MAPKAPK2, RAB7, UBE2R2, SNRK, CKMT2, TEK, ABCD2, RHOBTB2, PRKAA2, UBE2D1, CAMK2A, RHOBTB3, PDK2, ACTC1, ADSSL1, FLT1, GNAO1, GIMAP6, EEF1A2, AK1, AK3, ABCB4, TUBA8, P2RX6, HSPA12B, ADCY9, KCNJ8…	412	1796	15404	1.26987	1	0.439733	44.7949
GOTERM_MF_ALL	GO:0032555~purine ribonucleotide binding	61	0.857585	0.0389621	ADCY4, D5ERTD579E, PINK1, AURKA, ACSS1, IDH3G, LACE1, GUCY1A3, TIE1, SAR1B, TARSL2, MAP2K6, PHKG1, ACTA2, SUCLG1, ARL3, PANK4, MFN1, ACVR2B, KIF1B, PANK1, ADK, MAPK9, GUCY1B3, SMARCA1, RAB3A, FKBP4, TIMP4, MAPKAPK2, RAB7, UBE2R2, SNRK, CKMT2, TEK, ABCD2, RHOBTB2, PRKAA2, UBE2D1, CAMK2A, RHOBTB3, PDK2, ACTC1, ADSSL1, FLT1, GNAO1, GIMAP6, EEF1A2, AK1, AK3, ABCB4, TUBA8, P2RX6, HSPA12B, ADCY9, KCNJ8…	412	1796	15404	1.26987	1	0.439733	44.7949
GOTERM_BP_ALL	GO:0030154~cell differentiation	59	0.829467	0.0287556	RTN4, FGF6, PDLIM7, ZFP41, TIRAP, SELENBP1, IL15, CXCL12, PEX7, EFHD1, ANK1, SERPINE2, SLC2A4, ROBO4, SPR, SOX18, FGF1, SATB1, ACADM, LBX1, EGFL7, LPIN1, HOXD9, VEGFC, EYA1, DLL4, CLIC5, GADD45G, VEGFA, VAMP5, SMARCA1, GADD45B, RAB3A, CAV1, MYL2, SLC37A4, MREG, CD24A, SRF, MLF1, LAMB2, AGT, NUMB, PPP3CB, STRBP, VEZF1, NFATC1, MAF, ACTC1, FLT1, AIMP2, KY, BPGM, RFNG, CAPN3, HDAC5, PEX11A, SEMA6C, …	412	1569	14219	1.29778	1	0.441583	39.3697
GOTERM_CC_ALL	GO:0031090~organelle membrane	58	0.815408	3.43188e-11	UQCRC2, RTN4, UQCRC1, COX10, CYC1, PINK1, GOT2, NDUFS7, EFHD1, SLC2A4, ST3GAL6, ELOVL6, HADH, NDUFS2, ACAA2, SUCLG1, NDUFC1, PPP1CC, ACADVL, MFN1, KIF1B, SLC25A36, AKAP1, MDH2, CAV1, NDUFB8, GSTK1, CKMT2, ETFDH, ABCD2, IDH2, HRC, GPD2, NDUFA5, RILP, CPT1B, NDUFA8, COX7A1, COX8B, NDUFA9, MAOB, BCKDHB, RFNG, VDAC3, ABCB4, OCIAD2, PEX11A, SLC25A12, SLC25A11, SDHB, NDUFV1, SDHC, ST8SIA5, SDHD, SLC25A…	432	809	15855	2.63125	1.11193e-08	1.01084e-09	4.63982e-08
GOTERM_CC_ALL	GO:0044429~mitochondrial part	58	0.815408	1.59924e-19	UQCRC2, UQCRC1, COX10, CYC1, PINK1, GOT2, NDUFS7, EFHD1, ACSS1, HADH, NDUFS2, MRPL34, ACAA2, ACADM, SUCLG1, NDUFC1, PPP1CC, ACADVL, MFN1, PPM1K, SLC25A36, AKAP1, MDH2, NDUFB8, ETHE1, ECHS1, MRPL12, IVD, OXCT1, GSTK1, CKMT2, ETFDH, IDH2, GPD2, NDUFA5, PDK2, CPT1B, COX7A1, COX8B, NDUFA8, NDUFA9, MAOB, CS, BCKDHB, AK3, DLAT, VDAC3, OCIAD2, SLC25A12, SLC25A11, DBT, SDHB, NDUFV1, SDHC, SDHD, SLC25A19,…	432	524	15855	4.06237	5.18154e-17	1.72718e-17	2.16214e-16
GOTERM_BP_ALL	GO:0009056~catabolic process	53	0.745115	7.19126e-05	LDHA, PGAM2, ZNRF1, OTUB2, PEX7, DNASE1L1, GOT2, ACOT7, IDH3G, TPP1, SMOX, ACADM, ACO2, SUCLG1, DCUN1D2, PIAS2, ASB2, ASB4, MDH2, MDH1, ACHE, ENPP2, ASB12, ASB11, ASB15, UBE2R2, TPI1, RNF123, OXCT1, ASB10, IDH2, PLCD4, ASRGL1, ENO3, FBXO3, RPIA, UBE2D1, GAPDH, FBXO9, LPL, GPD1, CS, BCKDHB, EPHX2, EPHX1, IDH3B, BPGM, DLAT, IDH3A, SDHB, PYGM, SDHC, SDHD	412	1040	14219	1.75879	0.131283	0.00360216	0.123255
GOTERM_BP_ALL	GO:0055114~oxidation reduction	52	0.731056	2.36409e-10	UQCRC2, LDHA, UQCRC1, KCNAB1, CYC1, LDHD, NDUFS7, IDH3G, P4HA1, NDUFS8, NOS3, SMOX, SPR, HADH, NQO1, NDUFS2, ACADM, CYP2D22, DECR1, NDUFC1, GMPR, PPARGC1A, ACADVL, AKR1B10, MDH2, MDH1, ADHFE1, NDUFB8, EGLN1, ALDH1A1, IVD, ETFDH, IDH2, GAPDH, GLRX, GPD2, GPD1, NDUFA5, NDUFA8, NDUFA9, BCKDHB, MAOB, IDH3B, IDH3A, MSRB3, SLC25A12, DBT, SDHB, NDUFV1, SDHC, SDHD, RETSAT	412	672	14219	2.67058	4.62653e-07	3.85544e-08	4.05432e-07
GOTERM_CC_ALL	GO:0031975~envelope	48	0.674821	1.84761e-12	UQCRC2, RTN4, UQCRC1, NDUFB8, COX10, CYC1, PINK1, GOT2, NDUFS7, EFHD1, CKMT2, GSTK1, ETFDH, IDH2, HADH, NDUFS2, GPD2, NDUFA5, CPT1B, ACAA2, NDUFA8, COX7A1, COX8B, NDUFA9, SUCLG1, MAOB, BCKDHB, SUN2, NDUFC1, PPP1CC, VDAC3, OCIAD2, SLC25A12, ACADVL, SLC25A11, MFN1, SDHB, NDUFV1, HRASLS, SLC25A36, SDHC, SDHD, RHOT2, SLC25A19, ATP5A1, AKAP1, MDH2, RETSAT	432	542	15855	3.25031	5.98633e-10	5.98633e-11	2.49796e-09
GOTERM_CC_ALL	GO:0031967~organelle envelope	48	0.674821	1.61619e-12	UQCRC2, RTN4, UQCRC1, NDUFB8, COX10, CYC1, PINK1, GOT2, NDUFS7, EFHD1, CKMT2, GSTK1, ETFDH, IDH2, HADH, NDUFS2, GPD2, NDUFA5, CPT1B, ACAA2, NDUFA8, COX7A1, COX8B, NDUFA9, SUCLG1, MAOB, BCKDHB, SUN2, NDUFC1, PPP1CC, VDAC3, OCIAD2, SLC25A12, ACADVL, SLC25A11, MFN1, SDHB, NDUFV1, HRASLS, SLC25A36, SDHC, SDHD, RHOT2, SLC25A19, ATP5A1, AKAP1, MDH2, RETSAT	432	540	15855	3.26235	5.23633e-10	5.81815e-11	2.185e-09
GOTERM_MF_ALL	GO:0016491~oxidoreductase activity	47	0.660762	4.02916e-08	LDHA, ADHFE1, NDUFB8, KCNAB1, LDHD, EGLN1, NDUFS7, ALDH1A1, IDH3G, IVD, P4HA1, GSTK1, NDUFS8, ETFDH, IDH2, SMOX, SPR, NOS3, NQO1, HADH, GAPDH, NDUFS2, GLRX, GPD2, NDUFA5, SEPW1, GPD1, ACADM, CYP2D22, COX7A1, COX8B, MAOB, BCKDHB, IDH3B, DECR1, GMPR, IDH3A, MSRB3, ACADVL, DBT, SDHB, NDUFV1, AKR1B10, SDHC, MDH2, RETSAT, MDH1	412	723	15404	2.4305	2.64309e-05	1.32156e-05	6.02341e-05
GOTERM_MF_ALL	GO:0005215~transporter activity	46	0.646703	0.00119176	FXYD1, SLC8A3, KCNC1, SLC27A1, ATP1B1, MMGT1, SCN1B, ATP1B2, KCNAB1, SLC37A4, SFXN3, AQP4, AQP7, AQP1, KCNJ2, SLC47A1, KCNJ12, SYPL2, ANK, SLC2A4, TTYH2, PITPNC1, ANO5, RAMP1, KCNG4, RAMP2, COX7A1, COX8B, PCNT, CACNG6, VDAC3, ABCB4, SLC25A12, SLC25A11, P2RX6, KCNN1, KCNJ8, SLC25A36, CLIC5, SLC41A3, FABP3, SLC25A19, KCTD15, ATP5A1, SLC40A1, ATP8A1	412	1054	15404	1.63175	0.542629	0.038358	1.76689
GOTERM_BP_ALL	GO:0065008~regulation of biological quality	45	0.632644	0.0236264	RTN4, RAB3A, F2RL3, ACHE, CAV1, JPH2, LTBP4, SLC37A4, AQP4, TIMP4, SRF, CD24A, SYPL2, APLP2, MBP, ALDH1A1, CDC42EP2, LAMB2, ANK1, SLC2A4, TPP1, AGT, PPP3CB, GUCY1A3, NOS3, CAMK2A, CDC42EP3, HRC, GLRX, SEPW1, CCDC88C, ACTA2, PICK1, EPHX2, MLXIPL, BPGM, PLEKHF1, ACVR2B, PYGM, KCNJ8, VEGFA, RHOT2, ARAP3, PMP22, RETSAT	412	1123	14219	1.38294	1	0.39537	33.638
GOTERM_BP_ALL	GO:0006091~generation of precursor metabolites and energy	45	0.632644	1.0504e-21	UQCRC2, LDHA, UQCRC1, COX10, NDUFB8, PHKA1, SLC37A4, CYC1, PGAM2, NDUFS7, TPI1, PPP1R3C, IDH3G, PPP1R1A, NDUFS8, IDH2, GYS1, ETFDH, ENO3, GAPDH, NDUFS2, GLRX, NDUFA5, ACO2, NDUFA8, PHKG1, NDUFA9, SUCLG1, CS, IDH3B, BPGM, NDUFC1, DLAT, PPP1CC, PPARGC1A, IDH3A, SLC25A12, SDHB, PYGM, NDUFV1, SDHC, SDHD, ATP5A1, MDH2, MDH1	412	261	14219	5.95037	2.05563e-18	2.05563e-18	1.80139e-18
GOTERM_BP_ALL	GO:0009653~anatomical structure morphogenesis	44	0.618586	0.0309356	RTN4, FGF6, RAB3A, CAV1, LMBR1, MYL2, COX10, EGLN1, CXCL12, SRF, TIMP3, PEX7, ALDH1A1, RGMA, PGP, LAMB2, AGT, NUMB, ROBO4, SPR, NOS3, SOX18, VEZF1, FGF1, CAR2, NFATC1, ACTC1, FLT1, LBX1, EGFL7, PCNT, CAPN3, HOXD9, MFN1, VEGFC, ACVR2B, EYA1, SEMA6C, DLL4, MAPK14, CLIC5, VEGFA, PMP22, TCF15	412	1114	14219	1.36314	1	0.459344	41.6617
GOTERM_CC_ALL	GO:0005740~mitochondrial envelope	44	0.618586	5.00393e-15	UQCRC2, UQCRC1, COX10, NDUFB8, CYC1, PINK1, GOT2, NDUFS7, EFHD1, CKMT2, GSTK1, IDH2, ETFDH, HADH, NDUFS2, GPD2, NDUFA5, CPT1B, ACAA2, NDUFA8, COX7A1, COX8B, NDUFA9, SUCLG1, MAOB, BCKDHB, NDUFC1, PPP1CC, VDAC3, OCIAD2, SLC25A12, ACADVL, SLC25A11, MFN1, SDHB, NDUFV1, SLC25A36, SDHC, SDHD, RHOT2, SLC25A19, ATP5A1, AKAP1, MDH2	432	391	15855	4.13008	1.61871e-12	2.69784e-13	6.75016e-12
GOTERM_CC_ALL	GO:0031966~mitochondrial membrane	44	0.618586	5.64177e-16	UQCRC2, UQCRC1, COX10, NDUFB8, CYC1, PINK1, GOT2, NDUFS7, EFHD1, CKMT2, GSTK1, IDH2, ETFDH, HADH, NDUFS2, GPD2, NDUFA5, CPT1B, ACAA2, NDUFA8, COX7A1, COX8B, NDUFA9, SUCLG1, MAOB, BCKDHB, NDUFC1, PPP1CC, VDAC3, OCIAD2, SLC25A12, ACADVL, SLC25A11, MFN1, SDHB, NDUFV1, SLC25A36, SDHC, SDHD, RHOT2, SLC25A19, ATP5A1, AKAP1, MDH2	432	368	15855	4.38821	1.79856e-13	3.59712e-14	7.54952e-13
GOTERM_BP_ALL	GO:0044248~cellular catabolic process	41	0.576409	0.00153957	ACHE, ASB12, ASB11, ZNRF1, ASB15, OTUB2, PEX7, DNASE1L1, UBE2R2, GOT2, ACOT7, RNF123, IDH3G, TPP1, OXCT1, ASB10, IDH2, ASRGL1, SMOX, FBXO3, UBE2D1, FBXO9, LPL, ACADM, ACO2, SUCLG1, CS, BCKDHB, EPHX2, IDH3B, EPHX1, IDH3A, SDHB, DCUN1D2, SDHC, SDHD, PIAS2, ASB2, ASB4, MDH2, MDH1	412	848	14219	1.66863	0.950966	0.0574088	2.60772
GOTERM_BP_ALL	GO:0007242~intracellular signaling cascade	39	0.548292	0.0153547	ADCY4, RAB3A, CAV1, FKBP4, ASB12, TIRAP, PINK1, PPT2, ASB11, ASB15, STAC3, MCF2L, RAB7, PLCL2, RASGRP3, ASB10, RHOBTB2, GUCY1A3, PLCD4, MAP2K6, NFATC1, ARHGEF6, PICK1, RXRG, G3BP2, RCAN2, PPARGC1B, ARL3, ADCY9, HRASLS, MAPK14, GADD45G, RHOT2, MAPK9, PPM1L, GUCY1B3, ASB2, GADD45B, ASB4	412	915	14219	1.47101	1	0.302675	23.3077
GOTERM_BP_ALL	GO:0006793~phosphorus metabolic process	39	0.548292	0.00673639	UQCRC1, NDUFB8, STYX, TIRAP, PPM1A, PINK1, AURKA, MAPKAPK2, PPM1B, OCRL, SNRK, DUSP14, TEK, PPP3CB, TIE1, PRKAA2, CAMK2A, MAP2K6, PTPRB, GPD2, GPD1, PDK2, FLT1, PHKG1, PICK1, DUSP23, PPP1CC, ACVR2B, EYA1, PTP4A3, PPM1K, MAPK14, GADD45G, MAPK9, PPM1L, ATP5A1, GADD45B, DUSP8, MYLK	412	866	14219	1.55424	0.999998	0.16998	10.9451
GOTERM_BP_ALL	GO:0006796~phosphate metabolic process	39	0.548292	0.00673639	UQCRC1, NDUFB8, STYX, TIRAP, PPM1A, PINK1, AURKA, MAPKAPK2, PPM1B, OCRL, SNRK, DUSP14, TEK, PPP3CB, TIE1, PRKAA2, CAMK2A, MAP2K6, PTPRB, GPD2, GPD1, PDK2, FLT1, PHKG1, PICK1, DUSP23, PPP1CC, ACVR2B, EYA1, PTP4A3, PPM1K, MAPK14, GADD45G, MAPK9, PPM1L, ATP5A1, GADD45B, DUSP8, MYLK	412	866	14219	1.55424	0.999998	0.16998	10.9451
GOTERM_MF_ALL	GO:0022892~substrate-specific transporter activity	39	0.548292	0.0010341	FXYD1, SLC8A3, KCNC1, SLC27A1, ATP1B1, MMGT1, SCN1B, ATP1B2, KCNAB1, SLC37A4, SFXN3, AQP4, AQP7, AQP1, KCNJ2, KCNJ12, ANK, SLC2A4, TTYH2, PITPNC1, ANO5, RAMP1, KCNG4, RAMP2, COX7A1, COX8B, PCNT, CACNG6, VDAC3, SLC25A12, P2RX6, KCNN1, KCNJ8, CLIC5, SLC41A3, KCTD15, ATP5A1, SLC40A1, ATP8A1	412	840	15404	1.73589	0.492734	0.0350916	1.53483
GOTERM_MF_ALL	GO:0016788~hydrolase activity, acting on ester bonds	39	0.548292	1.52827e-05	ACHE, ENPP2, STYX, PPM1A, PGAM2, PPT2, PPM1B, GPCPD1, OCRL, OTUB2, DNASE1L1, PLCL2, ACOT7, PGP, DUSP14, PDE4A, PPP3CB, ACOT13, PLCD4, MGLL, ENOPH1, PPTC7, PTPRB, LPL, RPP21, EPHX2, DUSP23, BPGM, EXD2, FBP2, PPP1CC, LPIN1, EYA1, PTP4A3, PDE7A, PPM1K, PPM1L, ZRANB3, DUSP8	412	683	15404	2.13491	0.00997547	0.00125241	0.0228445
GOTERM_BP_ALL	GO:0042180~cellular ketone metabolic process	38	0.534233	9.90848e-08	SLC27A1, ECH1, PRKAG1, SLC37A4, ECHS1, PEX7, GOT2, ALDH1A1, ACOT7, TPI1, IDH3G, P4HA1, IDH2, ASRGL1, SPR, ENOPH1, PRKAA2, ELOVL6, HADH, TARSL2, GPD2, ACAA2, GPD1, CPT1B, ACADM, CYP2D22, ACO2, BCKDHB, EPHX2, COQ9, DLAT, FBP2, ACADVL, ATF4, MLYCD, MAPK14, MDH2, MDH1	412	491	14219	2.671	0.00019389	9.23371e-06	0.000169926
GOTERM_CC_ALL	GO:0019866~organelle inner membrane	38	0.534233	4.23295e-14	UQCRC2, UQCRC1, NDUFB8, CYC1, GOT2, NDUFS7, EFHD1, CKMT2, GSTK1, IDH2, ETFDH, HADH, NDUFS2, GPD2, NDUFA5, ACAA2, NDUFA8, COX8B, COX7A1, NDUFA9, SUCLG1, MAOB, BCKDHB, NDUFC1, VDAC3, OCIAD2, ACADVL, SLC25A12, SLC25A11, SDHB, NDUFV1, SLC25A36, SDHC, SDHD, RHOT2, SLC25A19, ATP5A1, MDH2	432	312	15855	4.47004	1.3705e-11	1.71307e-12	5.71876e-11
GOTERM_CC_ALL	GO:0005743~mitochondrial inner membrane	38	0.534233	7.9748e-15	UQCRC2, UQCRC1, NDUFB8, CYC1, GOT2, NDUFS7, EFHD1, CKMT2, GSTK1, IDH2, ETFDH, HADH, NDUFS2, GPD2, NDUFA5, ACAA2, NDUFA8, COX8B, COX7A1, NDUFA9, SUCLG1, MAOB, BCKDHB, NDUFC1, VDAC3, OCIAD2, ACADVL, SLC25A12, SLC25A11, SDHB, NDUFV1, SLC25A36, SDHC, SDHD, RHOT2, SLC25A19, ATP5A1, MDH2	432	296	15855	4.71166	2.58993e-12	3.70037e-13	1.08025e-11
GOTERM_MF_ALL	GO:0022857~transmembrane transporter activity	37	0.520174	0.00228235	FXYD1, SLC8A3, KCNC1, ATP1B1, MMGT1, SCN1B, ATP1B2, KCNAB1, SLC37A4, SFXN3, AQP4, AQP7, AQP1, KCNJ2, SLC47A1, KCNJ12, ANK, SLC2A4, TTYH2, ANO5, KCNG4, COX7A1, COX8B, PCNT, CACNG6, VDAC3, ABCB4, SLC25A12, P2RX6, KCNN1, KCNJ8, CLIC5, SLC41A3, KCTD15, ATP5A1, SLC40A1, ATP8A1	412	819	15404	1.6891	0.776632	0.0540032	3.35823
GOTERM_BP_ALL	GO:0006082~organic acid metabolic process	37	0.520174	1.66648e-07	SLC27A1, ECH1, PRKAG1, SLC37A4, ECHS1, PEX7, GOT2, ALDH1A1, ACOT7, TPI1, IDH3G, P4HA1, IDH2, ASRGL1, SPR, ENOPH1, PRKAA2, ELOVL6, HADH, TARSL2, GPD2, ACAA2, GPD1, CPT1B, ACADM, CYP2D22, ACO2, BCKDHB, EPHX2, DLAT, FBP2, ACADVL, ATF4, MLYCD, MAPK14, MDH2, MDH1	412	480	14219	2.66031	0.000326077	1.35887e-05	0.000285794
GOTERM_BP_ALL	GO:0019752~carboxylic acid metabolic process	37	0.520174	1.58569e-07	SLC27A1, ECH1, PRKAG1, SLC37A4, ECHS1, PEX7, GOT2, ALDH1A1, ACOT7, TPI1, IDH3G, P4HA1, IDH2, ASRGL1, SPR, ENOPH1, PRKAA2, ELOVL6, HADH, TARSL2, GPD2, ACAA2, GPD1, CPT1B, ACADM, CYP2D22, ACO2, BCKDHB, EPHX2, DLAT, FBP2, ACADVL, ATF4, MLYCD, MAPK14, MDH2, MDH1	412	479	14219	2.66586	0.00031027	1.3492e-05	0.000271938
GOTERM_BP_ALL	GO:0043436~oxoacid metabolic process	37	0.520174	1.58569e-07	SLC27A1, ECH1, PRKAG1, SLC37A4, ECHS1, PEX7, GOT2, ALDH1A1, ACOT7, TPI1, IDH3G, P4HA1, IDH2, ASRGL1, SPR, ENOPH1, PRKAA2, ELOVL6, HADH, TARSL2, GPD2, ACAA2, GPD1, CPT1B, ACADM, CYP2D22, ACO2, BCKDHB, EPHX2, DLAT, FBP2, ACADVL, ATF4, MLYCD, MAPK14, MDH2, MDH1	412	479	14219	2.66586	0.00031027	1.3492e-05	0.000271938
GOTERM_MF_ALL	GO:0022891~substrate-specific transmembrane transporter activity	35	0.492057	0.00126542	FXYD1, SLC8A3, KCNC1, ATP1B1, MMGT1, SCN1B, ATP1B2, KCNAB1, SLC37A4, SFXN3, AQP4, AQP7, AQP1, KCNJ2, KCNJ12, ANK, SLC2A4, TTYH2, ANO5, KCNG4, COX8B, COX7A1, PCNT, CACNG6, VDAC3, SLC25A12, P2RX6, KCNN1, KCNJ8, CLIC5, SLC41A3, KCTD15, ATP5A1, SLC40A1, ATP8A1	412	734	15404	1.78282	0.56423	0.0387822	1.87514
GOTERM_BP_ALL	GO:0006629~lipid metabolic process	34	0.477998	0.00359757	SLC27A1, CAV1, ECH1, ENPP2, PRKAG1, SLC37A4, SORL1, ECHS1, OCRL, GPCPD1, PEX7, ALDH1A1, PLCL2, ACOT7, TPI1, PLCD4, PITPNC1, PRKAA2, ELOVL6, HADH, LPL, ACAA2, CPT1B, ACADM, CYP2D22, OSBPL6, EPHX2, LPIN1, ACADVL, MLYCD, MAPK14, FABP3, ATP5A1, RETSAT	412	696	14219	1.68594	0.999135	0.110906	5.99367
GOTERM_BP_ALL	GO:0005975~carbohydrate metabolic process	34	0.477998	1.11187e-06	LDHA, PHKA1, SLC37A4, FN3K, PGAM2, GPCPD1, PPP1R3C, PGP, TPI1, PPP1R1A, TRAK1, ST3GAL6, GYS1, IDH2, ENO3, RPIA, GAPDH, GPD2, GPD1, PDK2, PHKG1, CS, BPGM, DLAT, FBP2, PPP1CC, PGM2, ATF4, GANC, PYGM, MAPK14, ST8SIA5, MDH2, MDH1	412	454	14219	2.58461	0.00217357	7.7709e-05	0.0019068
GOTERM_BP_ALL	GO:0006066~alcohol metabolic process	34	0.477998	4.66776e-09	LDHA, ACHE, PHKA1, SLC37A4, FN3K, SORL1, PGAM2, GPCPD1, PPP1R3C, TPI1, PPP1R1A, GYS1, ENO3, SPR, RPIA, PRKAA2, GAPDH, GPD2, GPD1, PDK2, CYP2D22, PHKG1, BPGM, DLAT, FBP2, PPP1CC, PGM2, ATF4, PYGM, GANC, MAPK14, FABP3, MDH2, MDH1	412	360	14219	3.25948	9.13477e-06	5.0749e-07	8.00502e-06
GOTERM_BP_ALL	GO:0044262~cellular carbohydrate metabolic process	33	0.463939	1.63095e-09	LDHA, PHKA1, SLC37A4, FN3K, PGAM2, GPCPD1, PPP1R3C, TPI1, PPP1R1A, TRAK1, ST3GAL6, GYS1, IDH2, ENO3, RPIA, GAPDH, GPD2, GPD1, PDK2, PHKG1, CS, BPGM, DLAT, FBP2, PPP1CC, PGM2, ATF4, PYGM, GANC, MAPK14, ST8SIA5, MDH2, MDH1	412	327	14219	3.48288	3.19177e-06	2.12785e-07	2.79701e-06
GOTERM_BP_ALL	GO:0006811~ion transport	31	0.435822	0.0252769	FXYD1, SLC8A3, KCNC1, CAV1, ATP1B1, MMGT1, SCN1B, ATP1B2, KCNAB1, FKBP4, SFXN3, KCNJ2, KCNJ12, ANK, ANK1, TTYH2, ANO5, CAMK2A, KCNG4, NFATC1, CACNG6, VDAC3, SLC25A12, P2RX6, KCNN1, KCNJ8, CLIC5, SLC41A3, KCTD15, ATP5A1, SLC40A1	412	712	14219	1.50264	1	0.413163	35.5358
GOTERM_MF_ALL	GO:0015075~ion transmembrane transporter activity	30	0.421763	0.00539679	FXYD1, SLC8A3, KCNC1, ATP1B1, MMGT1, SCN1B, ATP1B2, KCNAB1, SFXN3, KCNJ2, KCNJ12, ANK, SLC2A4, TTYH2, ANO5, KCNG4, COX8B, COX7A1, PCNT, CACNG6, VDAC3, P2RX6, KCNN1, KCNJ8, CLIC5, SLC41A3, KCTD15, ATP5A1, SLC40A1, ATP8A1	412	656	15404	1.70983	0.971272	0.105002	7.77122
GOTERM_MF_ALL	GO:0000287~magnesium ion binding	30	0.421763	1.77636e-06	ADCY4, MMGT1, PPM1A, PINK1, PPM1B, IDH3G, SNRK, IDH2, ENO3, ENOPH1, PRKAA2, SAR1B, PPTC7, ADSSL1, NUDT19, NUDT4, EPHX2, IDH3B, FBP2, IDH3A, ARL3, PGM2, ACVR2B, EYA1, ADCY9, PPM1K, ADK, PPM1L, MYLK, ATP8A1	412	409	15404	2.74242	0.00116462	0.000166457	0.00265555
GOTERM_BP_ALL	GO:0009893~positive regulation of metabolic process	29	0.407704	0.0397208	ABLIM2, ING2, NFYB, CD24A, SRF, RGMA, SDPR, AGT, GUCY1A3, ABRA, FGF1, UBE2D1, PTX3, MAF, ESRRA, KLF13, MLXIPL, RXRG, PPARGC1A, PPARGC1B, HOXD9, EYA1, ATF4, EBF3, MAPK14, VEGFA, VGLL2, SMARCA1, NFIB	412	683	14219	1.46538	1	0.516983	50.0972
GOTERM_BP_ALL	GO:0031325~positive regulation of cellular metabolic process	29	0.407704	0.0207553	ABLIM2, ING2, NFYB, CD24A, SRF, RGMA, SDPR, AGT, GUCY1A3, ABRA, FGF1, UBE2D1, PTX3, MAF, ESRRA, KLF13, MLXIPL, RXRG, PPARGC1A, PPARGC1B, HOXD9, EYA1, ATF4, EBF3, MAPK14, VEGFA, VGLL2, SMARCA1, NFIB	412	644	14219	1.55412	1	0.369464	30.2107
GOTERM_CC_ALL	GO:0000267~cell fraction	29	0.407704	0.00361321	CAV1, JPH2, SLC37A4, FN3K, PPM1A, CD24A, PGP, SLC2A4, TPP1, NOS3, JPH1, CPT1B, GPD1, GNAO1, CCDC88C, FLOT2, PICK1, IGFALS, EPHX1, VDAC3, ABCB4, MGST3, LYNX1, PTRF, KCNJ8, TPPP, CLIC5, SYNM, MDH1	432	596	15855	1.78581	0.690501	0.0396345	4.776
GOTERM_BP_ALL	GO:0006357~regulation of transcription from RNA polymerase II promoter	28	0.393645	0.0208388	ABLIM2, E2F6, SRF, AES, TCEA3, SDPR, TRAK1, ABRA, TXNIP, MAF, SATB1, ESRRA, LBX1, KLF13, MLXIPL, RXRG, PPARGC1A, PPARGC1B, HDAC5, HOXD9, PKNOX2, ATF4, MAPK14, VEGFA, VGLL2, ZFHX3, NFIB, DNAJB5	412	616	14219	1.56873	1	0.367399	30.3127
GOTERM_MF_ALL	GO:0042578~phosphoric ester hydrolase activity	28	0.393645	7.6488e-08	ENPP2, STYX, PPM1A, PGAM2, PPM1B, OCRL, GPCPD1, PLCL2, PGP, DUSP14, PDE4A, PPP3CB, PLCD4, ENOPH1, PPTC7, PTPRB, EPHX2, DUSP23, BPGM, FBP2, PPP1CC, LPIN1, EYA1, PTP4A3, PDE7A, PPM1K, PPM1L, DUSP8	412	311	15404	3.36615	5.01749e-05	1.67252e-05	0.000114346
GOTERM_BP_ALL	GO:0009888~tissue development	27	0.379587	0.048912	FGF6, CAV1, MYL2, EGLN1, MREG, TIMP3, ALDH1A1, RGMA, PGP, AGT, TNFRSF19, VEZF1, CAR2, NFATC1, ACTC1, ACADM, RXRG, KY, HOXD9, VEGFC, EYA1, ACVR2B, MAPK14, VEGFA, VAMP5, VGLL2, TCF15	412	638	14219	1.46054	1	0.567776	57.685
GOTERM_BP_ALL	GO:0044255~cellular lipid metabolic process	27	0.379587	0.00173778	SLC27A1, CAV1, ECH1, PRKAG1, SLC37A4, ECHS1, OCRL, PEX7, ALDH1A1, TPI1, ACOT7, PLCD4, PITPNC1, ELOVL6, PRKAA2, HADH, CPT1B, ACAA2, LPL, ACADM, CYP2D22, EPHX2, ACADVL, MLYCD, MAPK14, FABP3, RETSAT	412	482	14219	1.93325	0.966753	0.0633611	2.93876
GOTERM_BP_ALL	GO:0032787~monocarboxylic acid metabolic process	27	0.379587	6.81889e-08	GPD2, GPD1, CPT1B, ACAA2, SLC27A1, ACADM, ECH1, CYP2D22, PRKAG1, SLC37A4, EPHX2, ECHS1, FBP2, DLAT, PEX7, ALDH1A1, ACADVL, ATF4, TPI1, ACOT7, MLYCD, P4HA1, MAPK14, IDH2, PRKAA2, ELOVL6, HADH	412	268	14219	3.47697	0.000133437	6.67226e-06	0.000116941
GOTERM_BP_ALL	GO:0005996~monosaccharide metabolic process	27	0.379587	4.68342e-11	LDHA, PHKA1, SLC37A4, FN3K, PGAM2, PPP1R3C, TPI1, PPP1R1A, GYS1, ENO3, RPIA, GAPDH, GPD2, GPD1, PDK2, PHKG1, BPGM, DLAT, FBP2, PPP1CC, PGM2, ATF4, PYGM, GANC, MAPK14, MDH2, MDH1	412	191	14219	4.87868	9.16545e-08	9.16545e-09	8.03187e-08
GOTERM_CC_ALL	GO:0005829~cytosol	26	0.365528	0.00843729	LDHA, CAV1, FN3K, NFKBIA, SELENBP1, PEX7, ACOT7, RILPL1, SDPR, ENO3, CAR2, GPD1, AIMP2, EPHX2, MLXIPL, DUSP23, TAB2, HDAC5, PTRF, MLYCD, ADK, MAPK9, RBM38, FHOD1, MDH1, DNAJB5	432	549	15855	1.73813	0.93577	0.0734227	10.8236
GOTERM_BP_ALL	GO:0019318~hexose metabolic process	26	0.365528	1.75977e-11	LDHA, PHKA1, SLC37A4, PGAM2, PPP1R3C, TPI1, PPP1R1A, GYS1, ENO3, RPIA, GAPDH, GPD2, PDK2, GPD1, PHKG1, BPGM, DLAT, FBP2, PPP1CC, PGM2, ATF4, PYGM, GANC, MAPK14, MDH2, MDH1	412	169	14219	5.30956	3.44387e-08	4.30484e-09	3.01793e-08
GOTERM_BP_ALL	GO:0006006~glucose metabolic process	26	0.365528	2.27572e-13	LDHA, PHKA1, SLC37A4, PGAM2, PPP1R3C, TPI1, PPP1R1A, GYS1, ENO3, RPIA, GAPDH, GPD2, PDK2, GPD1, PHKG1, BPGM, DLAT, FBP2, PPP1CC, PGM2, ATF4, PYGM, GANC, MAPK14, MDH2, MDH1	412	140	14219	6.4094	4.45405e-10	1.11351e-10	3.90321e-10
GOTERM_BP_ALL	GO:0015980~energy derivation by oxidation of organic compounds	26	0.365528	2.93113e-17	UQCRC1, NDUFB8, COX10, SLC37A4, PHKA1, PPP1R3C, IDH3G, PPP1R1A, GYS1, IDH2, NDUFA5, ACO2, PHKG1, SUCLG1, CS, IDH3B, PPP1CC, PPARGC1A, IDH3A, SLC25A12, SDHB, PYGM, SDHC, SDHD, MDH2, MDH1	412	98	14219	9.15628	5.73623e-14	2.86811e-14	5.02677e-14
GOTERM_BP_ALL	GO:0051173~positive regulation of nitrogen compound metabolic process	24	0.33741	0.0316707	MAF, ABLIM2, ESRRA, ING2, KLF13, MLXIPL, RXRG, NFYB, PPARGC1A, SRF, PPARGC1B, HOXD9, ATF4, EYA1, EBF3, SDPR, MAPK14, VEGFA, GUCY1A3, ABRA, VGLL2, PTX3, SMARCA1, NFIB	412	526	14219	1.5747	1	0.460695	42.416
GOTERM_BP_ALL	GO:0051186~cofactor metabolic process	24	0.33741	2.76495e-09	ACO2, COX10, SUCLG1, CS, IDH3B, COQ9, DLAT, IDH3A, PANK4, DBT, SDHB, TPI1, ACSS1, IDH3G, ANK1, MLYCD, PANK1, SDHC, GSTK1, SDHD, IDH2, RPIA, MDH2, MDH1	412	182	14219	4.55105	5.41099e-06	3.38187e-07	4.74176e-06
GOTERM_BP_ALL	GO:0006812~cation transport	23	0.323352	0.0442745	SLC8A3, KCNC1, CAV1, ATP1B1, MMGT1, SCN1B, KCNAB1, ATP1B2, FKBP4, CACNG6, SFXN3, KCNJ12, KCNJ2, ANK1, KCNN1, KCNJ8, SLC41A3, KCTD15, ATP5A1, SLC40A1, KCNG4, CAMK2A, NFATC1	412	515	14219	1.54132	1	0.537276	54.0038
GOTERM_BP_ALL	GO:0045935~positive regulation of nucleobase, nucleoside, nucleotide and nucleic acid metabolic process	23	0.323352	0.0406788	MAF, ABLIM2, ESRRA, ING2, KLF13, MLXIPL, RXRG, NFYB, PPARGC1A, SRF, PPARGC1B, HOXD9, ATF4, EYA1, EBF3, SDPR, MAPK14, VEGFA, GUCY1A3, ABRA, VGLL2, SMARCA1, NFIB	412	510	14219	1.55643	1	0.51599	50.9441
GOTERM_CC_ALL	GO:0005626~insoluble fraction	23	0.323352	0.0318126	CPT1B, CAV1, JPH2, GNAO1, CCDC88C, FLOT2, SLC37A4, PICK1, PPM1A, EPHX1, IGFALS, VDAC3, CD24A, ABCB4, MGST3, PGP, LYNX1, SLC2A4, PTRF, KCNJ8, CLIC5, SYNM, JPH1	432	528	15855	1.59873	0.999972	0.230389	35.4085
GOTERM_BP_ALL	GO:0048646~anatomical structure formation involved in morphogenesis	23	0.323352	0.000958042	RTN4, FGF6, ACTC1, FLT1, MYL2, EGFL7, EGLN1, CAPN3, CXCL12, SRF, ALDH1A1, RGMA, VEGFC, MAPK14, DLL4, VEGFA, ROBO4, SOX18, NOS3, VEZF1, FGF1, PMP22, TCF15	412	365	14219	2.17474	0.846766	0.0375579	1.63035
GOTERM_MF_ALL	GO:0048037~cofactor binding	23	0.323352	1.75364e-07	GPD1, ACADM, NDUFA9, LDHD, IDH3B, DLAT, IDH3A, ACADVL, GOT2, NDUFS7, DBT, IDH3G, PYGM, IVD, NDUFV1, IDH2, NOS3, NQO1, HADH, NDUFS2, GPT2, GAPDH, MDH1	412	226	15404	3.80501	0.000115032	2.87592e-05	0.00026216
GOTERM_MF_ALL	GO:0016791~phosphatase activity	22	0.309293	1.68064e-06	PTPRB, STYX, EPHX2, DUSP23, PPM1A, PGAM2, BPGM, FBP2, PPM1B, OCRL, PPP1CC, LPIN1, PGP, EYA1, PTP4A3, DUSP14, PPM1K, PPP3CB, PPM1L, ENOPH1, DUSP8, PPTC7	412	238	15404	3.45607	0.00110189	0.000183733	0.00251244
GOTERM_BP_ALL	GO:0006732~coenzyme metabolic process	22	0.309293	8.62894e-10	ACO2, SUCLG1, CS, IDH3B, COQ9, DLAT, IDH3A, PANK4, DBT, SDHB, TPI1, ACSS1, IDH3G, MLYCD, PANK1, SDHC, GSTK1, SDHD, IDH2, RPIA, MDH2, MDH1	412	143	14219	5.30956	1.68868e-06	1.2062e-07	1.47983e-06
GOTERM_MF_ALL	GO:0008324~cation transmembrane transporter activity	21	0.295234	0.0377209	SLC8A3, KCNC1, MMGT1, SCN1B, COX8B, COX7A1, KCNAB1, PCNT, CACNG6, SFXN3, KCNJ12, KCNJ2, P2RX6, KCNN1, SLC2A4, KCNJ8, SLC41A3, KCTD15, ATP5A1, SLC40A1, KCNG4	412	487	15404	1.61223	1	0.436319	43.7195
GOTERM_CC_ALL	GO:0019898~extrinsic to membrane	21	0.295234	0.0337991	ACHE, ADSSL1, JPH2, GNAO1, FLOT2, SELENBP1, ZNRF1, MREG, DOCK4, CDC42EP2, VEGFA, NUMB, PLCD4, SAR1B, ARAP3, JPH1, FGFBP1, CDC42EP3, GNG5, GRB14, RETSAT	432	472	15855	1.6329	0.999985	0.237928	37.1775
GOTERM_CC_ALL	GO:0031980~mitochondrial lumen	21	0.295234	1.87485e-08	PDK2, ACADM, NDUFA9, ETHE1, CS, BCKDHB, AK3, ECHS1, DLAT, GOT2, DBT, ACSS1, MRPL12, IVD, PPM1K, GSTK1, OXCT1, ETFDH, HADH, MDH2, MRPL34	432	163	15855	4.7284	6.07451e-06	4.33895e-07	2.53476e-05
GOTERM_CC_ALL	GO:0005759~mitochondrial matrix	21	0.295234	1.87485e-08	PDK2, ACADM, NDUFA9, ETHE1, CS, BCKDHB, AK3, ECHS1, DLAT, GOT2, DBT, ACSS1, MRPL12, IVD, PPM1K, GSTK1, OXCT1, ETFDH, HADH, MDH2, MRPL34	432	163	15855	4.7284	6.07451e-06	4.33895e-07	2.53476e-05
GOTERM_MF_ALL	GO:0022803~passive transmembrane transporter activity	19	0.267117	0.00936189	FXYD1, KCNC1, SCN1B, KCNAB1, CACNG6, AQP4, AQP7, KCNJ12, AQP1, KCNJ2, VDAC3, P2RX6, KCNN1, KCNJ8, TTYH2, CLIC5, KCTD15, ANO5, KCNG4	412	365	15404	1.94624	0.997909	0.165965	13.1176
GOTERM_MF_ALL	GO:0015267~channel activity	19	0.267117	0.00936189	FXYD1, KCNC1, SCN1B, KCNAB1, CACNG6, AQP4, AQP7, KCNJ12, AQP1, KCNJ2, VDAC3, P2RX6, KCNN1, KCNJ8, TTYH2, CLIC5, KCTD15, ANO5, KCNG4	412	365	15404	1.94624	0.997909	0.165965	13.1176
GOTERM_MF_ALL	GO:0022838~substrate specific channel activity	19	0.267117	0.00818491	FXYD1, KCNC1, SCN1B, KCNAB1, CACNG6, AQP4, AQP7, KCNJ12, AQP1, KCNJ2, VDAC3, P2RX6, KCNN1, KCNJ8, TTYH2, CLIC5, KCTD15, ANO5, KCNG4	412	360	15404	1.97327	0.995444	0.150728	11.5616
GOTERM_MF_ALL	GO:0005506~iron ion binding	19	0.267117	0.00505076	CYP2D22, ACO2, CYC1, SFXN3, EGLN1, PPP1CC, NDUFS7, SDHB, P4HA1, NDUFV1, SDHC, NDUFS8, SDHD, PPP3CB, ETFDH, NOS3, GUCY1B3, NDUFS2, SLC40A1	412	343	15404	2.07107	0.963908	0.10161	7.29037
GOTERM_BP_ALL	GO:0044271~nitrogen compound biosynthetic process	19	0.267117	0.00304511	ADCY4, ATP1B1, ADSSL1, COX10, ATP1B2, LDHD, AMPD1, GOT2, ANK1, ADCY9, ADK, GUCY1A3, NOS3, GUCY1B3, SPR, ENOPH1, ATP5A1, AMD1, ATP8A1	412	302	14219	2.17129	0.997442	0.0977855	5.09578
GOTERM_BP_ALL	GO:0055086~nucleobase, nucleoside and nucleotide metabolic process	19	0.267117	0.0008455	ADCY4, ATP1B1, ADSSL1, ATP1B2, AK1, LDHD, GMPR, AMPD1, PANK4, TPI1, ADCY9, PANK1, ADK, GUCY1A3, GUCY1B3, RPIA, ATP5A1, ATP8A1, MDH1	412	269	14219	2.43766	0.808973	0.0338984	1.44014
GOTERM_BP_ALL	GO:0009117~nucleotide metabolic process	19	0.267117	0.000308072	ADCY4, ATP1B1, ADSSL1, ATP1B2, AK1, LDHD, GMPR, AMPD1, PANK4, TPI1, ADCY9, PANK1, ADK, GUCY1A3, GUCY1B3, RPIA, ATP5A1, ATP8A1, MDH1	412	247	14219	2.65478	0.452827	0.0136108	0.527018
GOTERM_BP_ALL	GO:0006753~nucleoside phosphate metabolic process	19	0.267117	0.000308072	ADCY4, ATP1B1, ADSSL1, ATP1B2, AK1, LDHD, GMPR, AMPD1, PANK4, TPI1, ADCY9, PANK1, ADK, GUCY1A3, GUCY1B3, RPIA, ATP5A1, ATP8A1, MDH1	412	247	14219	2.65478	0.452827	0.0136108	0.527018
GOTERM_MF_ALL	GO:0050662~coenzyme binding	19	0.267117	2.7519e-07	GPD1, ACADM, NDUFA9, LDHD, IDH3B, DLAT, IDH3A, ACADVL, DBT, IDH3G, IVD, NDUFV1, IDH2, NOS3, NQO1, HADH, NDUFS2, GAPDH, MDH1	412	160	15404	4.43987	0.000180509	3.61043e-05	0.000411396
GOTERM_BP_ALL	GO:0022900~electron transport chain	19	0.267117	3.21427e-09	UQCRC2, NDUFA5, UQCRC1, NDUFA8, NDUFB8, NDUFA9, CYC1, NDUFC1, PPARGC1A, SLC25A12, NDUFS7, SDHB, NDUFV1, SDHC, SDHD, NDUFS8, ETFDH, NDUFS2, GLRX	412	112	14219	5.85474	6.29032e-06	3.7002e-07	5.51234e-06
GOTERM_BP_ALL	GO:0006631~fatty acid metabolic process	18	0.253058	2.47922e-05	SLC27A1, CPT1B, ACAA2, ECH1, ACADM, CYP2D22, PRKAG1, EPHX2, ECHS1, PEX7, ACADVL, ACOT7, TPI1, MLYCD, MAPK14, ELOVL6, PRKAA2, HADH	412	184	14219	3.37619	0.0473606	0.00142601	0.042509
GOTERM_BP_ALL	GO:0045333~cellular respiration	18	0.253058	4.51051e-13	NDUFA5, UQCRC1, ACO2, NDUFB8, COX10, SUCLG1, CS, IDH3B, PPARGC1A, IDH3A, SLC25A12, SDHB, IDH3G, SDHC, SDHD, IDH2, MDH2, MDH1	412	59	14219	10.5291	8.82771e-10	1.76554e-10	7.73592e-10
GOTERM_MF_ALL	GO:0032561~guanyl ribonucleotide binding	17	0.238999	0.0347255	RAB3A, ADSSL1, GNAO1, GIMAP6, SUCLG1, FKBP4, EEF1A2, AK3, ARL3, RAB7, MFN1, TUBA8, RHOBTB2, GUCY1A3, RHOT2, GUCY1B3, SAR1B	412	363	15404	1.75097	1	0.416775	41.0428
GOTERM_MF_ALL	GO:0019001~guanyl nucleotide binding	17	0.238999	0.0347255	RAB3A, ADSSL1, GNAO1, GIMAP6, SUCLG1, FKBP4, EEF1A2, AK3, ARL3, RAB7, MFN1, TUBA8, RHOBTB2, GUCY1A3, RHOT2, GUCY1B3, SAR1B	412	363	15404	1.75097	1	0.416775	41.0428
GOTERM_MF_ALL	GO:0005525~GTP binding	17	0.238999	0.0284777	RAB3A, ADSSL1, GNAO1, GIMAP6, SUCLG1, FKBP4, EEF1A2, AK3, ARL3, RAB7, MFN1, TUBA8, RHOBTB2, GUCY1A3, RHOT2, GUCY1B3, SAR1B	412	354	15404	1.79549	1	0.37014	35.0731
GOTERM_BP_ALL	GO:0046483~heterocycle metabolic process	17	0.238999	0.0093802	ADCY4, ATP1B1, ADSSL1, COX10, ATP1B2, AK1, LDHD, AMPD1, ANK1, ADCY9, P4HA1, ADK, GUCY1A3, GUCY1B3, SPR, ATP5A1, ATP8A1	412	287	14219	2.04427	1	0.223263	14.924
GOTERM_BP_ALL	GO:0001944~vasculature development	17	0.238999	0.00253254	FGF6, RTN4, CAV1, FLT1, EGFL7, CXCL12, SRF, VEGFC, AGT, MAPK14, DLL4, VEGFA, ROBO4, NOS3, SOX18, VEZF1, FGF1	412	250	14219	2.34683	0.993004	0.0833786	4.2555
GOTERM_BP_ALL	GO:0001568~blood vessel development	17	0.238999	0.00198318	FGF6, RTN4, CAV1, FLT1, EGFL7, CXCL12, SRF, VEGFC, AGT, MAPK14, DLL4, VEGFA, ROBO4, NOS3, SOX18, VEZF1, FGF1	412	244	14219	2.40453	0.979451	0.0706787	3.34715
GOTERM_MF_ALL	GO:0009055~electron carrier activity	17	0.238999	0.000106062	ACADM, CYP2D22, COX7A1, CYC1, MAOB, ACADVL, SDHB, IVD, SDHC, NDUFS8, ETFDH, NOS3, SMOX, NQO1, NDUFS2, RETSAT, GLRX	412	202	15404	3.14654	0.0672147	0.00630551	0.15844
GOTERM_MF_ALL	GO:0005216~ion channel activity	16	0.22494	0.048004	FXYD1, KCNC1, SCN1B, KCNAB1, CACNG6, KCNJ12, KCNJ2, VDAC3, P2RX6, KCNN1, KCNJ8, TTYH2, CLIC5, KCTD15, ANO5, KCNG4	412	349	15404	1.71408	1	0.475564	52.0703
GOTERM_BP_ALL	GO:0006519~cellular amino acid and derivative metabolic process	16	0.22494	0.0259352	ACHE, ACADM, CYP2D22, BCKDHB, OTUB2, GOT2, P4HA1, CKMT2, GSTK1, FABP3, ASRGL1, SPR, SMOX, ENOPH1, AMD1, TARSL2	412	297	14219	1.85924	1	0.418018	36.2784
GOTERM_BP_ALL	GO:0048514~blood vessel morphogenesis	16	0.22494	0.000642463	FGF6, RTN4, CAV1, FLT1, EGFL7, CXCL12, SRF, VEGFC, MAPK14, DLL4, VEGFA, ROBO4, NOS3, SOX18, VEZF1, FGF1	412	198	14219	2.78886	0.715694	0.026971	1.0961
GOTERM_BP_ALL	GO:0007517~muscle organ development	15	0.210881	0.000599376	CAV1, ACTC1, LBX1, ACADM, MYL2, RXRG, EGLN1, KY, HOXD9, MAPK14, VAMP5, VGLL2, JPH1, ZFHX3, TCF15	412	176	14219	2.94138	0.690665	0.025737	1.02295
GOTERM_BP_ALL	GO:0001525~angiogenesis	15	0.210881	3.05306e-05	FGF6, RTN4, FLT1, EGFL7, CXCL12, SRF, VEGFC, MAPK14, DLL4, VEGFA, ROBO4, NOS3, SOX18, FGF1, VEZF1	412	133	14219	3.89235	0.0579994	0.00170567	0.0523458
GOTERM_BP_ALL	GO:0006084~acetyl-CoA metabolic process	15	0.210881	3.86597e-14	ACO2, SUCLG1, CS, IDH3B, DLAT, IDH3A, SDHB, ACSS1, IDH3G, MLYCD, SDHC, SDHD, IDH2, MDH2, MDH1	412	31	14219	16.6994	7.56102e-11	2.52034e-11	6.62581e-11
GOTERM_BP_ALL	GO:0035295~tube development	14	0.196823	0.0434889	RGMA, RAB3A, ACVR2B, EYA1, FLT1, LBX1, AGT, VEGFA, NOS3, FGF1, CXCL12, SRF, L7RN6, NFIB	412	264	14219	1.83019	1	0.533865	53.351
GOTERM_BP_ALL	GO:0016311~dephosphorylation	14	0.196823	0.000225512	PTPRB, STYX, PPM1A, DUSP23, PPM1B, PPP1CC, OCRL, EYA1, PTP4A3, PPM1K, DUSP14, PPP3CB, PPM1L, DUSP8	412	141	14219	3.42674	0.35685	0.0102121	0.38604
GOTERM_MF_ALL	GO:0004721~phosphoprotein phosphatase activity	14	0.196823	0.000219636	PTPRB, STYX, PPM1A, DUSP23, PPM1B, PPP1CC, EYA1, PTP4A3, PPM1K, DUSP14, PPP3CB, PPM1L, DUSP8, PPTC7	412	152	15404	3.44366	0.134196	0.0110232	0.327843
GOTERM_BP_ALL	GO:0007507~heart development	13	0.182764	0.0288497	ACTC1, LBX1, ACADM, MYL2, EGLN1, SMYD1, SRF, HDAC5, ACVR2B, KCNJ8, PPP3CB, GYS1, NFATC1	412	223	14219	2.01192	1	0.439362	39.4704
GOTERM_BP_ALL	GO:0006163~purine nucleotide metabolic process	13	0.182764	0.00237849	ADCY4, ADSSL1, ATP1B1, ADCY9, ATP1B2, ADK, AK1, LDHD, GUCY1A3, GUCY1B3, ATP5A1, ATP8A1, AMPD1	412	160	14219	2.80411	0.990536	0.0798501	4.0016
GOTERM_MF_ALL	GO:0016614~oxidoreductase activity, acting on CH-OH group of donors	13	0.182764	0.000128943	GPD2, GPD1, LDHA, IDH3G, ADHFE1, LDHD, IDH2, IDH3B, SPR, HADH, MDH2, IDH3A, MDH1	412	125	15404	3.88839	0.0811132	0.00702457	0.192591
GOTERM_BP_ALL	GO:0006470~protein amino acid dephosphorylation	13	0.182764	0.000111872	PTPRB, STYX, PPM1A, DUSP23, PPM1B, PPP1CC, EYA1, PTP4A3, DUSP14, PPM1K, PPP3CB, PPM1L, DUSP8	412	114	14219	3.93559	0.196635	0.00532592	0.191683
GOTERM_CC_ALL	GO:0043292~contractile fiber	13	0.182764	9.9328e-06	ABLIM2, ACTC1, JPH2, MYL2, ACTA2, MYOT, PYGM, KCNJ8, ITGB1BP2, ABRA, SYNM, MYOM1, JPH1	432	95	15855	5.0223	0.00321307	0.00020112	0.0134281
GOTERM_CC_ALL	GO:0070469~respiratory chain	13	0.182764	1.52792e-07	UQCRC2, NDUFA5, UQCRC1, COX7A1, NDUFA8, NDUFA9, NDUFB8, CYC1, NDUFC1, NDUFS7, NDUFV1, NDUFS8, NDUFS2	432	65	15855	7.34028	4.95034e-05	3.3003e-06	0.000206571
GOTERM_BP_ALL	GO:0009060~aerobic respiration	13	0.182764	3.40758e-12	ACO2, COX10, SUCLG1, CS, IDH3B, IDH3A, SDHB, IDH3G, SDHC, SDHD, IDH2, MDH2, MDH1	412	27	14219	16.617	6.66869e-09	1.11145e-09	5.8439e-09
GOTERM_BP_ALL	GO:0034654~nucleobase, nucleoside, nucleotide and nucleic acid biosynthetic process	12	0.168705	0.0150381	ADCY4, ADSSL1, ATP1B1, ADCY9, ATP1B2, ADK, LDHD, GUCY1A3, GUCY1B3, ATP5A1, AMPD1, ATP8A1	412	179	14219	2.31366	1	0.303454	22.8837
GOTERM_BP_ALL	GO:0034404~nucleobase, nucleoside and nucleotide biosynthetic process	12	0.168705	0.0150381	ADCY4, ADSSL1, ATP1B1, ADCY9, ATP1B2, ADK, LDHD, GUCY1A3, GUCY1B3, ATP5A1, AMPD1, ATP8A1	412	179	14219	2.31366	1	0.303454	22.8837
GOTERM_BP_ALL	GO:0009165~nucleotide biosynthetic process	12	0.168705	0.012382	ADCY4, ADSSL1, ATP1B1, ADCY9, ATP1B2, ADK, LDHD, GUCY1A3, GUCY1B3, ATP5A1, AMPD1, ATP8A1	412	174	14219	2.38015	1	0.265557	19.2386
GOTERM_BP_ALL	GO:0006164~purine nucleotide biosynthetic process	12	0.168705	0.00209282	ADCY4, ADSSL1, ATP1B1, ADCY9, ATP1B2, ADK, LDHD, GUCY1A3, GUCY1B3, ATP5A1, AMPD1, ATP8A1	412	137	14219	3.02296	0.983426	0.073114	3.52907
GOTERM_MF_ALL	GO:0030145~manganese ion binding	12	0.168705	0.00207557	ACVR2B, NUDT19, IDH3G, NUDT4, PPM1K, IDH2, PPM1A, PPM1L, PPM1B, PPP1CC, IDH3A, PPTC7	412	148	15404	3.03149	0.744105	0.0510723	3.05836
GOTERM_MF_ALL	GO:0016829~lyase activity	12	0.168705	0.00176412	ADCY4, ADCY9, ACO2, MLYCD, CAR14, ECHS1, GUCY1A3, ENO3, GUCY1B3, CAR4, AMD1, CAR2	412	145	15404	3.09421	0.685976	0.0491132	2.60508
GOTERM_CC_ALL	GO:0030016~myofibril	12	0.168705	3.53206e-05	ABLIM2, ACTC1, JPH2, PYGM, MYL2, KCNJ8, ITGB1BP2, ABRA, SYNM, MYOM1, JPH1, MYOT	432	91	15855	4.83974	0.0113788	0.000544807	0.047742
GOTERM_BP_ALL	GO:0016052~carbohydrate catabolic process	12	0.168705	2.0248e-05	GPD1, TPI1, LDHA, PYGM, ENO3, PGAM2, BPGM, DLAT, RPIA, GAPDH, MDH2, MDH1	412	81	14219	5.11291	0.0388508	0.00123754	0.0347187
GOTERM_BP_ALL	GO:0044275~cellular carbohydrate catabolic process	12	0.168705	9.86427e-07	GPD1, TPI1, LDHA, PYGM, ENO3, PGAM2, BPGM, DLAT, RPIA, GAPDH, MDH2, MDH1	412	60	14219	6.90243	0.00192858	7.14952e-05	0.00169167
GOTERM_BP_ALL	GO:0051187~cofactor catabolic process	12	0.168705	7.69628e-10	SDHB, IDH3G, ACO2, SUCLG1, SDHC, CS, SDHD, IDH2, IDH3B, IDH3A, MDH2, MDH1	412	32	14219	12.9421	1.50616e-06	1.15859e-07	1.31988e-06
GOTERM_BP_ALL	GO:0009109~coenzyme catabolic process	12	0.168705	2.23168e-10	SDHB, IDH3G, ACO2, SUCLG1, SDHC, CS, SDHD, IDH2, IDH3B, IDH3A, MDH2, MDH1	412	29	14219	14.2809	4.3674e-07	3.97037e-08	3.82724e-07
GOTERM_BP_ALL	GO:0046356~acetyl-CoA catabolic process	12	0.168705	1.83454e-11	SDHB, IDH3G, ACO2, SUCLG1, SDHC, CS, SDHD, IDH2, IDH3B, IDH3A, MDH2, MDH1	412	24	14219	17.2561	3.59018e-08	3.98909e-09	3.14614e-08
GOTERM_BP_ALL	GO:0006099~tricarboxylic acid cycle	12	0.168705	1.01999e-11	SDHB, IDH3G, ACO2, SUCLG1, SDHC, CS, SDHD, IDH2, IDH3B, IDH3A, MDH2, MDH1	412	23	14219	18.0063	1.99611e-08	2.85158e-09	1.74923e-08
GOTERM_CC_ALL	GO:0042598~vesicular fraction	11	0.154646	0.0272669	MGST3, CPT1B, JPH2, PTRF, SLC2A4, KCNJ8, SLC37A4, EPHX1, IGFALS, VDAC3, JPH1	432	182	15855	2.21822	0.999871	0.205205	31.1859
GOTERM_CC_ALL	GO:0005792~microsome	11	0.154646	0.0222566	MGST3, CPT1B, JPH2, PTRF, SLC2A4, KCNJ8, SLC37A4, EPHX1, IGFALS, VDAC3, JPH1	432	176	15855	2.29384	0.999319	0.174619	26.2362
GOTERM_MF_ALL	GO:0022832~voltage-gated channel activity	11	0.154646	0.0220168	KCNC1, SCN1B, KCNAB1, KCNJ8, CLIC5, CACNG6, KCTD15, KCNJ12, KCNJ2, VDAC3, KCNG4	412	179	15404	2.29761	1	0.319091	28.31
GOTERM_MF_ALL	GO:0005244~voltage-gated ion channel activity	11	0.154646	0.0220168	KCNC1, SCN1B, KCNAB1, KCNJ8, CLIC5, CACNG6, KCTD15, KCNJ12, KCNJ2, VDAC3, KCNG4	412	179	15404	2.29761	1	0.319091	28.31
GOTERM_BP_ALL	GO:0060537~muscle tissue development	11	0.154646	0.00612497	HOXD9, ACTC1, CAV1, ACADM, MYL2, MAPK14, VAMP5, RXRG, VGLL2, EGLN1, KY	412	136	14219	2.79142	0.999994	0.159915	10.0003
GOTERM_BP_ALL	GO:0014706~striated muscle tissue development	11	0.154646	0.00378375	HOXD9, ACTC1, CAV1, ACADM, MYL2, MAPK14, VAMP5, RXRG, VGLL2, EGLN1, KY	412	127	14219	2.98924	0.9994	0.114515	6.29445
GOTERM_MF_ALL	GO:0016616~oxidoreductase activity, acting on the CH-OH group of donors, NAD or NADP as acceptor	11	0.154646	0.000882716	GPD1, LDHA, IDH3G, LDHD, IDH2, IDH3B, SPR, HADH, IDH3A, MDH2, MDH1	412	113	15404	3.63957	0.439719	0.0316719	1.31153
GOTERM_BP_ALL	GO:0046164~alcohol catabolic process	11	0.154646	1.57818e-05	GPD1, TPI1, LDHA, ENO3, PGAM2, BPGM, DLAT, RPIA, GAPDH, MDH2, MDH1	412	65	14219	5.84052	0.0304132	0.00102898	0.0270617
GOTERM_BP_ALL	GO:0006813~potassium ion transport	10	0.140588	0.0428747	KCNC1, ATP1B1, KCNN1, KCNAB1, KCNJ8, ATP1B2, KCTD15, KCNJ12, KCNJ2, KCNG4	412	160	14219	2.15701	1	0.531827	52.8346
GOTERM_BP_ALL	GO:0006575~cellular amino acid derivative metabolic process	10	0.140588	0.0212909	ACHE, ACADM, CYP2D22, P4HA1, CKMT2, GSTK1, FABP3, SPR, SMOX, AMD1	412	141	14219	2.44767	1	0.370491	30.8625
GOTERM_BP_ALL	GO:0003013~circulatory system process	10	0.140588	0.0048612	CAV1, MYL2, KCNJ8, ACTA2, AGT, VEGFA, EPHX2, GUCY1A3, NOS3, MAP2K6	412	111	14219	3.1092	0.999928	0.134539	8.0174
GOTERM_BP_ALL	GO:0008015~blood circulation	10	0.140588	0.0048612	CAV1, MYL2, KCNJ8, ACTA2, AGT, VEGFA, EPHX2, GUCY1A3, NOS3, MAP2K6	412	111	14219	3.1092	0.999928	0.134539	8.0174
GOTERM_CC_ALL	GO:0019867~outer membrane	10	0.140588	0.000752265	MFN1, ANK, CPT1B, MAOB, RHOT2, PINK1, AKAP1, PPP1CC, VDAC3, RETSAT	432	90	15855	4.07793	0.216376	0.00970561	1.01227
GOTERM_CC_ALL	GO:0044449~contractile fiber part	10	0.140588	0.000538761	ACTC1, JPH2, PYGM, ACTA2, ITGB1BP2, ABRA, SYNM, MYOM1, JPH1, MYOT	432	86	15855	4.2676	0.160212	0.00724884	0.725941
GOTERM_BP_ALL	GO:0046365~monosaccharide catabolic process	10	0.140588	2.16617e-05	TPI1, LDHA, ENO3, PGAM2, BPGM, DLAT, RPIA, GAPDH, MDH2, MDH1	412	54	14219	6.39114	0.0415065	0.0012838	0.0371424
GOTERM_BP_ALL	GO:0019320~hexose catabolic process	10	0.140588	1.57713e-05	TPI1, LDHA, ENO3, PGAM2, BPGM, DLAT, RPIA, GAPDH, MDH2, MDH1	412	52	14219	6.63695	0.0303933	0.00106373	0.0270437
GOTERM_BP_ALL	GO:0006007~glucose catabolic process	10	0.140588	1.57713e-05	TPI1, LDHA, ENO3, PGAM2, BPGM, DLAT, RPIA, GAPDH, MDH2, MDH1	412	52	14219	6.63695	0.0303933	0.00106373	0.0270437
